# Supplementary material for: Chemoproteomics reveals Toll-like receptor fatty acylation
Source: BMC Biol. 2014 Nov 5;12:91. doi: 10.1186/s12915-014-0091-3 (PMC4240870; doi:10.1186/s12915-014-0091-3)
Supplement: Additional file 1 — Table S1: Alk-16-labeled proteins identified from DC2.4 cells. Table S2: Alk-16-labeled proteins identified from MEFs. Table S3: Palmitoylated proteins identified in both DC2.4 cells and MEFs. Table S4: Molecular pathway enrichment of palmitoylated proteins found in both MEFs and DC2.4 cells. [file 12915_2014_91_MOESM1_ESM.xlsx]

## Sheet: Table S1
																	DMSO				DMSO IFN				Alk-16				Alk-16 IFN
Accession	Gene Symbol	MEF	Mac	DC	T Cell 1	T Cell 2	Platelet	Neuron	B cell	N Stem	Description	DMSO Area	DMSO IFN Area	Alk-16 Area	Alk-16 IFN Area	Sum Spec Counts	Score	Coverage	# Peptides	Spec Counts	Score	Coverage	# Peptides	Spec Counts	Score	Coverage	# Peptides	Spec Counts	Score	Coverage	# Peptides	Spec Counts
P35564	Canx										Calnexin OS=Mus musculus GN=Canx PE=1 SV=1 - [CALX_MOUSE]	2.59209e+06	4.24126e+06	1.01323e+09	1.18352e+09	199	128.641	6.43	3	3	237.19	12.86	5	6	3229.38	42.47	37	100	3749.03	53.98	39	108
Q80WJ7	MTDH										Protein LYRIC OS=Mus musculus GN=Mtdh PE=1 SV=1 - [LYRIC_MOUSE]	0	0	1.42444e+08	1.31618e+08	137									2750.46	51.99	27	73	2497.25	48.7	23	64
Q99JY0	hadhb										Trifunctional enzyme subunit beta, mitochondrial OS=Mus musculus GN=Hadhb PE=1 SV=1 - [ECHB_MOUSE]	3.62065e+06	0	3.12051e+08	3.12899e+08	134	131.585	5.26	2	3					2258.96	48	21	58	2857.59	45.89	21	79
Q80U72	scrib										Protein scribble homolog OS=Mus musculus GN=Scrib PE=1 SV=2 - [SCRIB_MOUSE]	0	0	1.3728e+07	2.87666e+07	94									1632.91	20.91	23	42	2301.96	29.71	30	52
Q8BMK4	Ckap4										Cytoskeleton-associated protein 4 OS=Mus musculus GN=Ckap4 PE=2 SV=2 - [CKAP4_MOUSE]	692995	0	1.22831e+08	8.93643e+07	78	69.9469	4.52	2	2					1643.03	53.57	26	41	1863.5	53.74	25	39
P51912	SLC1A5										Neutral amino acid transporter B(0) OS=Mus musculus GN=Slc1a5 PE=2 SV=2 - [AAAT_MOUSE]	0	0	1.49934e+08	1.78562e+08	67									1561.75	20.25	9	34	1399.33	14.29	7	33
Q8C129	LNPEP										Leucyl-cystinyl aminopeptidase OS=Mus musculus GN=Lnpep PE=1 SV=1 - [LCAP_MOUSE]	0	0	3.18242e+07	3.08615e+07	67									1452.99	24.2	20	30	1577.12	26.24	22	37
Q62351	TFRC										Transferrin receptor protein 1 OS=Mus musculus GN=Tfrc PE=1 SV=1 - [TFR1_MOUSE]	1.55677e+06	3.64497e+06	9.26366e+07	9.25865e+07	60	168.191	8.65	5	6	212.998	8.65	5	7	1574.69	36.17	25	38	1616.83	28.44	18	35
O35609	Scamp3										Secretory carrier-associated membrane protein 3 OS=Mus musculus GN=Scamp3 PE=1 SV=3 - [SCAM3_MOUSE]	5.10514e+06	5.39824e+06	2.32255e+08	2.16854e+08	60	142.193	8.31	2	2	129.972	8.31	2	2	1843.81	33.52	7	31	1859.84	29.51	7	33
Q8BWT1	ACAA2										3-ketoacyl-CoA thiolase, mitochondrial OS=Mus musculus GN=Acaa2 PE=1 SV=3 - [THIM_MOUSE]	0	0	1.14181e+08	1.65e+08	58									1598.23	59.95	15	30	1321.9	55.16	15	28
Q6ZQM8	Ugt1a7c										UDP-glucuronosyltransferase 1-7C OS=Mus musculus GN=Ugt1a7c PE=2 SV=1 - [UD17C_MOUSE]	0	0	1.04231e+08	1.13773e+08	54									1251.18	22.41	9	25	1369.88	22.22	8	29
P97333	NRP1										Neuropilin-1 OS=Mus musculus GN=Nrp1 PE=1 SV=2 - [NRP1_MOUSE]	0	0	1.13373e+07	2.13634e+07	47									1085.89	20.48	13	22	1229.35	21.89	13	25
O89001	cpd										Carboxypeptidase D OS=Mus musculus GN=Cpd PE=1 SV=2 - [CBPD_MOUSE]	0	0	1.62894e+07	2.95228e+07	45									656.373	16.34	17	20	853.755	17.72	17	25
Q64435	Ugt1a6										UDP-glucuronosyltransferase 1-6 OS=Mus musculus GN=Ugt1a6 PE=1 SV=1 - [UD16_MOUSE]	0	0	1.04231e+08	1.13019e+08	45									1065.4	12.81	6	22	1123.67	8.85	4	23
O09044	snap23										Synaptosomal-associated protein 23 OS=Mus musculus GN=Snap23 PE=1 SV=1 - [SNP23_MOUSE]	0	0	9.52295e+07	9.74417e+07	45									1226.7	60.95	10	27	993.642	56.19	8	18
Q8BMF4	dlaT										Dihydrolipoyllysine-residue acetyltransferase component of pyruvate dehydrogenase complex, mitochondrial OS=Mus musculus GN=Dlat PE=1 SV=2 - [ODP2_MOUSE]	0	0	4.22305e+08	4.70098e+08	44									895.406	26.64	12	21	925.746	24.45	11	23
Q9CQW9	ifitm3										Interferon-induced transmembrane protein 3 OS=Mus musculus GN=Ifitm3 PE=1 SV=1 - [IFM3_MOUSE]	0	0	6.92736e+07	1.76958e+08	43									1062.43	36.5	3	18	1519.57	48.91	6	25
P25911	LYN										Tyrosine-protein kinase Lyn OS=Mus musculus GN=Lyn PE=1 SV=4 - [LYN_MOUSE]	0	0	5.22778e+07	6.14825e+07	42									915.783	40.04	14	19	1015.46	45.12	16	23
P62983	RPS27A										Ubiquitin-40S ribosomal protein S27a OS=Mus musculus GN=Rps27a PE=1 SV=2 - [RS27A_MOUSE]	2.89601e+06	3.81634e+06	7.61124e+07	7.13241e+07	40	111.299	16.03	2	4	188.577	16.03	2	7	945.386	42.31	5	28	719.275	30.13	4	23
Q99KI0	ACO2										Aconitate hydratase, mitochondrial OS=Mus musculus GN=Aco2 PE=1 SV=1 - [ACON_MOUSE]	2.17978e+06	3.08642e+06	5.45775e+07	5.93135e+07	37	144.566	9.23	5	5	205.415	14.62	8	8	904.291	25.9	17	23	926.908	23.85	15	27
Q80TH2	Erbb2ip										Protein LAP2 OS=Mus musculus GN=Erbb2ip PE=1 SV=3 - [LAP2_MOUSE]	0	0	1.25569e+07	1.94009e+07	36									582.319	9.2	8	15	786.374	13.55	13	21
O35375	NRP2										Neuropilin-2 OS=Mus musculus GN=Nrp2 PE=2 SV=2 - [NRP2_MOUSE]	0	0	1.51687e+07	1.78347e+07	36									589.83	13.1	10	20	629.408	13.53	8	16
Q3UJD6	usp19										Ubiquitin carboxyl-terminal hydrolase 19 OS=Mus musculus GN=Usp19 PE=2 SV=1 - [UBP19_MOUSE]	0	0	1.22514e+07	1.83157e+07	35									623.538	18.53	13	16	782.182	20.29	16	19
P08752	gnai2										Guanine nucleotide-binding protein G(i) subunit alpha-2 OS=Mus musculus GN=Gnai2 PE=1 SV=5 - [GNAI2_MOUSE]	0	0	1.18189e+08	1.21862e+08	35									805.567	50.14	13	19	657.763	39.44	12	16
P24668	M6PR										Cation-dependent mannose-6-phosphate receptor OS=Mus musculus GN=M6pr PE=1 SV=1 - [MPRD_MOUSE]	0	0	1.13264e+08	1.20038e+08	34									547.406	33.45	9	15	684.302	33.45	10	19
O55143	ATP2A2										Sarcoplasmic/endoplasmic reticulum calcium ATPase 2 OS=Mus musculus GN=Atp2a2 PE=1 SV=2 - [AT2A2_MOUSE]	0	0	7.77017e+06	7.99885e+06	32									567.048	10.06	8	16	513.036	9.58	8	16
Q60766	Irgm1										Immunity-related GTPase family M protein 1 OS=Mus musculus GN=Irgm1 PE=1 SV=1 - [IRGM1_MOUSE]	0	0	1.99445e+07	9.55646e+07	31									307.686	16.14	6	8	641.523	22.74	9	23
Q9Z110	ALDH18A1										Delta-1-pyrroline-5-carboxylate synthase OS=Mus musculus GN=Aldh18a1 PE=2 SV=2 - [P5CS_MOUSE]	846719	1.121e+06	1.82115e+07	2.20385e+07	30	113.164	4.91	3	3	56.2414	3.02	2	2	703.096	21.89	13	17	655.906	21.89	13	18
Q9DC51	GNAI3										Guanine nucleotide-binding protein G(k) subunit alpha OS=Mus musculus GN=Gnai3 PE=1 SV=3 - [GNAI3_MOUSE]	0	0	1.00922e+08	1.03023e+08	30									595.058	44.07	13	15	738.707	39.27	11	15
Q69ZN7	Myof										Myoferlin OS=Mus musculus GN=Myof PE=1 SV=2 - [MYOF_MOUSE]	0	0	2.88506e+06	5.54791e+06	29									528.837	7.37	11	13	540.4	8.64	14	16
Q8QZT1	ACAT1										Acetyl-CoA acetyltransferase, mitochondrial OS=Mus musculus GN=Acat1 PE=1 SV=1 - [THIL_MOUSE]	2.05882e+06	1.45056e+06	8.1459e+07	1.14854e+08	29	278.111	10.61	3	5	149.769	10.85	3	3	889.966	42.22	13	17	993.824	44.58	14	20
Q921H8	Acaa1a										3-ketoacyl-CoA thiolase A, peroxisomal OS=Mus musculus GN=Acaa1a PE=2 SV=1 - [THIKA_MOUSE]	0	0	1.40736e+07	2.25828e+07	28									637.995	35.85	9	12	853.05	42.45	12	16
Q9QY81	Nup210										Nuclear pore membrane glycoprotein 210 OS=Mus musculus GN=Nup210 PE=1 SV=2 - [PO210_MOUSE]	0	0	5.93344e+06	8.42339e+06	28									508.492	7.1	9	11	826.634	10.6	14	17
P29477	NOS2										Nitric oxide synthase, inducible OS=Mus musculus GN=Nos2 PE=1 SV=1 - [NOS2_MOUSE]	0	0	7.22957e+06	8.99725e+06	28									415.039	9.97	8	13	489.51	8.13	8	15
Q3V3R1	MTHFD1L										Monofunctional C1-tetrahydrofolate synthase, mitochondrial OS=Mus musculus GN=Mthfd1l PE=1 SV=2 - [C1TM_MOUSE]	827388	1.1402e+06	1.89431e+07	2.12831e+07	28	48.0836	2.35	2	2	76.0505	3.89	3	3	753.645	24.26	17	19	499.264	17.6	13	14
Q8K021	SCAMP1										Secretory carrier-associated membrane protein 1 OS=Mus musculus GN=Scamp1 PE=1 SV=1 - [SCAM1_MOUSE]	0	0	4.2078e+07	4.72157e+07	28									580.583	37.28	7	14	615.115	34.32	6	14
Q9Z0F8	Adam17										Disintegrin and metalloproteinase domain-containing protein 17 OS=Mus musculus GN=Adam17 PE=1 SV=3 - [ADA17_MOUSE]	0	0	1.84244e+07	1.47798e+07	28									535.6	25.03	14	15	386.327	18.38	10	13
Q61543	GLG1										Golgi apparatus protein 1 OS=Mus musculus GN=Glg1 PE=1 SV=1 - [GSLG1_MOUSE]	0	0	9.08299e+06	1.27479e+07	27									535.536	13.7	13	14	572.257	14.3	13	13
Q9CQ22	Gm5510										Ragulator complex protein LAMTOR1 OS=Mus musculus GN=Lamtor1 PE=1 SV=1 - [LTOR1_MOUSE]	0	0	3.25028e+07	3.24873e+07	26									556.674	57.14	7	14	518.834	65.22	8	12
Q8BU31	rap2c										Ras-related protein Rap-2c OS=Mus musculus GN=Rap2c PE=1 SV=1 - [RAP2C_MOUSE]	0	0	1.1532e+08	1.75459e+08	25									587.251	63.93	10	13	538.176	54.1	8	12
P27601	Gna13										Guanine nucleotide-binding protein subunit alpha-13 OS=Mus musculus GN=Gna13 PE=1 SV=1 - [GNA13_MOUSE]	0	0	2.68011e+07	3.5452e+07	25									392.308	28.38	10	12	402.299	28.38	10	13
Q08857	CD36										Platelet glycoprotein 4 OS=Mus musculus GN=Cd36 PE=1 SV=2 - [CD36_MOUSE]	0	0	5.25321e+07	7.01359e+07	24									522.594	21.61	6	11	550.517	25.64	8	13
P15379	CD44										CD44 antigen OS=Mus musculus GN=Cd44 PE=1 SV=3 - [CD44_MOUSE]	0	0	5.86132e+07	6.14885e+07	24									485.244	7.07	6	12	508.76	7.07	6	12
Q99LI2	CLCC1										Chloride channel CLIC-like protein 1 OS=Mus musculus GN=Clcc1 PE=1 SV=1 - [CLCC1_MOUSE]	0	0	1.55871e+07	1.24138e+07	22									438.751	21.52	7	11	380.969	16.51	6	11
P21279	GNAQ										Guanine nucleotide-binding protein G(q) subunit alpha OS=Mus musculus GN=Gnaq PE=1 SV=4 - [GNAQ_MOUSE]	0	0	4.07883e+07	3.8278e+07	21									318.46	30.36	9	10	410.404	35.65	10	11
P54116	stom										Erythrocyte band 7 integral membrane protein OS=Mus musculus GN=Stom PE=1 SV=3 - [STOM_MOUSE]	0	0	9.40708e+06	1.47868e+07	20									429.248	34.15	7	9	501.168	24.3	5	11
Q3TGW2	EEPD1										Endonuclease/exonuclease/phosphatase family domain-containing protein 1 OS=Mus musculus GN=Eepd1 PE=1 SV=1 - [EEPD1_MOUSE]	0	0	1.69265e+07	2.18796e+07	20									305.415	19.33	8	9	405.776	25.48	10	11
Q6A0D4	Rftn1										Raftlin OS=Mus musculus GN=Rftn1 PE=1 SV=4 - [RFTN1_MOUSE]	0	0	3.7253e+07	3.77823e+07	19									360.174	21.48	8	9	385.666	21.66	8	10
P48962	SLC25A4										ADP/ATP translocase 1 OS=Mus musculus GN=Slc25a4 PE=1 SV=4 - [ADT1_MOUSE]	0	0	3.67037e+07	7.4846e+07	18									312.261	20.81	6	9	237.924	20.13	6	9
P21995	EMB										Embigin OS=Mus musculus GN=Emb PE=1 SV=2 - [EMB_MOUSE]	0	0	1.7995e+07	2.29468e+07	18									361.656	14.55	4	9	352.554	14.85	5	9
Q00651	ITGA4										Integrin alpha-4 OS=Mus musculus GN=Itga4 PE=1 SV=1 - [ITA4_MOUSE]	0	0	1.04028e+07	1.51631e+07	17									221.744	4.33	3	6	463.455	9.82	8	11
O70589	CASK										Peripheral plasma membrane protein CASK OS=Mus musculus GN=Cask PE=1 SV=2 - [CSKP_MOUSE]	0	0	1.7309e+07	2.17474e+07	17									213.051	5.72	5	7	336.098	11.02	7	10
O70439	STX7										Syntaxin-7 OS=Mus musculus GN=Stx7 PE=1 SV=3 - [STX7_MOUSE]	0	0	2.77059e+07	2.84884e+07	17									481.385	57.47	9	10	301.145	34.87	7	7
P63094	Gnas										Guanine nucleotide-binding protein G(s) subunit alpha isoforms short OS=Mus musculus GN=Gnas PE=1 SV=1 - [GNAS2_MOUSE]	0	0	3.32442e+07	3.08034e+07	17									299.401	20.05	7	8	331.677	28.43	9	9
P98195	atp9b										Probable phospholipid-transporting ATPase IIB OS=Mus musculus GN=Atp9b PE=2 SV=4 - [ATP9B_MOUSE]	0	0	4.32002e+06	4.81565e+06	16									441.385	6.37	5	7	489.251	7.68	6	9
P61226	RAP2B										Ras-related protein Rap-2b OS=Mus musculus GN=Rap2b PE=1 SV=1 - [RAP2B_MOUSE]	0	0	1.77058e+07	1.60317e+07	16									302.777	37.7	6	7	287.493	40.44	6	9
Q9QUN7	TLR2										Toll-like receptor 2 OS=Mus musculus GN=Tlr2 PE=1 SV=1 - [TLR2_MOUSE]	0	0	6.67423e+06	9.48487e+06	15									261.118	9.69	6	6	342.271	12.12	7	9
Q80VQ1	LRRC1										Leucine-rich repeat-containing protein 1 OS=Mus musculus GN=Lrrc1 PE=2 SV=2 - [LRRC1_MOUSE]	0	0	4.69277e+06	5.12346e+06	15									343.556	10.88	4	8	351.426	10.88	4	7
P10852	SLC3A2										4F2 cell-surface antigen heavy chain OS=Mus musculus GN=Slc3a2 PE=1 SV=1 - [4F2_MOUSE]	1.10154e+06	1.42574e+06	2.29397e+07	3.16241e+07	14	67.339	5.7	2	2	85.7546	7.98	3	3	444.831	23	10	10	335.796	23.19	9	9
P19157	Gstp2										Glutathione S-transferase P 1 OS=Mus musculus GN=Gstp1 PE=1 SV=2 - [GSTP1_MOUSE]	0	0	1.26292e+07	1.6018e+07	14									303.633	20.48	3	8	288.936	20.48	3	6
A2AJ15	Man1b1										Endoplasmic reticulum mannosyl-oligosaccharide 1,2-alpha-mannosidase OS=Mus musculus GN=Man1b1 PE=2 SV=1 - [MA1B1_MOUSE]	0	0	1.15501e+07	1.36822e+07	14									249.017	11.85	6	7	244.304	13.53	6	7
Q9D2G2	DLST										Dihydrolipoyllysine-residue succinyltransferase component of 2-oxoglutarate dehydrogenase complex, mitochondrial OS=Mus musculus GN=Dlst PE=1 SV=1 - [ODO2_MOUSE]	0	0	2.02198e+07	2.38195e+07	14									348.289	18.72	6	7	366.738	16.3	5	7
P08556	NRAS										GTPase NRas OS=Mus musculus GN=Nras PE=2 SV=1 - [RASN_MOUSE]	0	0	2.88928e+07	3.25109e+07	14									338.858	27.51	4	7	312.311	33.33	5	7
Q9JLB0	MPP6										MAGUK p55 subfamily member 6 OS=Mus musculus GN=Mpp6 PE=1 SV=1 - [MPP6_MOUSE]	0	0	1.52564e+07	1.54781e+07	14									173.499	14.65	5	6	240.06	20.07	7	8
O35598	ADAM10										Disintegrin and metalloproteinase domain-containing protein 10 OS=Mus musculus GN=Adam10 PE=1 SV=2 - [ADA10_MOUSE]	0	0	9.54004e+06	7.11801e+06	14									330.156	13.22	7	8	223.499	10.68	5	6
P67778	Phb										Prohibitin OS=Mus musculus GN=Phb PE=1 SV=1 - [PHB_MOUSE]	0	0	3.38955e+07	4.79557e+07	13									303.139	25.74	6	7	256.308	25	6	6
Q5Y5T1	Zdhhc20										Probable palmitoyltransferase ZDHHC20 OS=Mus musculus GN=Zdhhc20 PE=2 SV=1 - [ZDH20_MOUSE]	0	0	1.32254e+07	1.66171e+07	13									317.056	9.47	2	8	240.887	9.47	2	5
Q9ER00	STX12										Syntaxin-12 OS=Mus musculus GN=Stx12 PE=1 SV=1 - [STX12_MOUSE]	0	0	1.70539e+07	1.71354e+07	13									296.868	32.48	7	7	263.632	24.09	5	6
Q61335	BCAP31										B-cell receptor-associated protein 31 OS=Mus musculus GN=Bcap31 PE=1 SV=3 - [BAP31_MOUSE]	0	0	4.54583e+06	2.76512e+06	13									218.534	19.59	5	7	195.271	19.59	4	6
Q6X893	slc44a1										Choline transporter-like protein 1 OS=Mus musculus GN=Slc44a1 PE=1 SV=3 - [CTL1_MOUSE]	0	0	3.72095e+06	7.48877e+06	12									217.189	9.95	5	6	229.964	5.97	3	6
P70290	MPP1										55 kDa erythrocyte membrane protein OS=Mus musculus GN=Mpp1 PE=1 SV=1 - [EM55_MOUSE]	0	0	1.19666e+07	1.63837e+07	12									251.938	10.94	4	5	367.988	23.39	7	7
P04441	CD74										H-2 class II histocompatibility antigen gamma chain OS=Mus musculus GN=Cd74 PE=1 SV=3 - [HG2A_MOUSE]	0	0	2.60055e+07	2.47665e+07	12									143.932	16.13	4	6	193.983	17.92	4	6
Q80ZJ1	RAP2A										Ras-related protein Rap-2a OS=Mus musculus GN=Rap2a PE=1 SV=2 - [RAP2A_MOUSE]	0	0	1.96922e+07	1.7788e+07	12									322.374	39.34	6	7	250.135	33.33	5	5
P60904	dnajc5										DnaJ homolog subfamily C member 5 OS=Mus musculus GN=Dnajc5 PE=1 SV=1 - [DNJC5_MOUSE]	0	0	3.54456e+07	2.20992e+07	12									308.719	54.04	6	7	206.383	32.83	4	5
Q8VBT0	tmx1										Thioredoxin-related transmembrane protein 1 OS=Mus musculus GN=Tmx1 PE=1 SV=1 - [TMX1_MOUSE]	0	0	2.74468e+07	1.64361e+07	12									233.341	13.31	5	7	151.878	17.63	4	5
Q9D0E1	hnrnpm										Heterogeneous nuclear ribonucleoprotein M OS=Mus musculus GN=Hnrnpm PE=1 SV=3 - [HNRPM_MOUSE]	0	0	6.14113e+06	1.44402e+07	11									186.995	9.33	5	7	145.942	4.25	2	4
O89051	itm2b										Integral membrane protein 2B OS=Mus musculus GN=Itm2b PE=2 SV=1 - [ITM2B_MOUSE]	0	0	1.08591e+07	1.4465e+07	11									163.084	19.17	3	3	341.676	30.45	6	8
Q8K078	SLCO4A1										Solute carrier organic anion transporter family member 4A1 OS=Mus musculus GN=Slco4a1 PE=1 SV=2 - [SO4A1_MOUSE]	0	0	7.50595e+06	8.76572e+06	11									243.397	6.22	3	5	283.538	7.33	3	6
P21278	GNA11										Guanine nucleotide-binding protein subunit alpha-11 OS=Mus musculus GN=Gna11 PE=1 SV=1 - [GNA11_MOUSE]	0	0	1.28598e+07	1.45301e+07	11									152.923	13.09	4	4	251.86	22.01	6	7
Q3TFQ1	SPRY7										SPRY domain-containing protein 7 OS=Mus musculus GN=Spryd7 PE=2 SV=2 - [SPRY7_MOUSE]	0	0	8.19245e+06	5.34585e+06	11									200.333	39.29	6	6	130.571	29.08	5	5
Q8CFE6	slc38a2										Sodium-coupled neutral amino acid transporter 2 OS=Mus musculus GN=Slc38a2 PE=1 SV=1 - [S38A2_MOUSE]	0	0	3.91952e+07	2.43716e+07	11									284.497	9.13	2	5	434.67	9.13	2	6
Q8R2Q8	BST2										Bone marrow stromal antigen 2 OS=Mus musculus GN=Bst2 PE=1 SV=1 - [BST2_MOUSE]	0	0	1.67459e+06	5.32257e+06	10									143.843	11.63	3	3	221.104	17.44	4	7
Q9Z0P4	palm										Paralemmin-1 OS=Mus musculus GN=Palm PE=1 SV=1 - [PALM_MOUSE]	0	0	1.04958e+07	1.98316e+07	10									178.733	13.32	3	3	376.582	18.54	5	7
O35114	scarb2										Lysosome membrane protein 2 OS=Mus musculus GN=Scarb2 PE=1 SV=3 - [SCRB2_MOUSE]	0	0	1.3076e+07	2.1586e+07	10									235.182	14.85	5	6	253.555	13.18	4	4
Q69ZN6	GNPTAB										N-acetylglucosamine-1-phosphotransferase subunits alpha/beta OS=Mus musculus GN=Gnptab PE=2 SV=2 - [GNPTA_MOUSE]	0	0	2.26591e+06	3.56572e+06	10									142.713	3.64	4	4	170.003	5.83	6	6
Q6A0A9	FAM120A										Constitutive coactivator of PPAR-gamma-like protein 1 OS=Mus musculus GN=FAM120A PE=1 SV=2 - [F120A_MOUSE]	0	0	1.35674e+06	2.00913e+06	10									121.438	4.95	3	3	273.102	7.37	6	7
Q8K009	Aldh1l2										Mitochondrial 10-formyltetrahydrofolate dehydrogenase OS=Mus musculus GN=Aldh1l2 PE=2 SV=2 - [AL1L2_MOUSE]	0	0	9.37037e+06	1.19366e+07	10									195.496	4.77	3	3	287.772	9.43	6	7
O35604	npc1										Niemann-Pick C1 protein OS=Mus musculus GN=Npc1 PE=1 SV=1 - [NPC1_MOUSE]	0	0	7.9089e+06	9.89652e+06	10									142.229	1.96	2	3	262.238	3.68	4	7
Q9CQA3	SdhB										Succinate dehydrogenase [ubiquinone] iron-sulfur subunit, mitochondrial OS=Mus musculus GN=Sdhb PE=1 SV=1 - [DHSB_MOUSE]	0	0	4.5066e+06	5.45597e+06	10									160.519	13.83	4	5	168.003	20.21	5	5
Q09143	SLC7A1										High affinity cationic amino acid transporter 1 OS=Mus musculus GN=Slc7a1 PE=2 SV=1 - [CTR1_MOUSE]	0	0	8.87642e+06	1.06577e+07	10									206.674	7.23	3	4	241.503	10.13	5	6
Q8CG48	SMC2										Structural maintenance of chromosomes protein 2 OS=Mus musculus GN=Smc2 PE=1 SV=2 - [SMC2_MOUSE]	0	0	1.27945e+06	1.49179e+06	10									201.527	4.37	4	5	221.398	4.37	4	5
Q01965	Ly9										T-lymphocyte surface antigen Ly-9 OS=Mus musculus GN=Ly9 PE=1 SV=2 - [LY9_MOUSE]	0	0	8.57582e+06	9.36501e+06	10									227.135	12.39	5	5	192.131	12.39	5	5
P09528	FTH1										Ferritin heavy chain OS=Mus musculus GN=Fth1 PE=1 SV=2 - [FRIH_MOUSE]	0	0	6.29805e+06	5.64191e+06	10									179.611	32.42	5	5	214.192	19.78	3	5
P50544	ACADVL										Very long-chain specific acyl-CoA dehydrogenase, mitochondrial OS=Mus musculus GN=Acadvl PE=1 SV=3 - [ACADV_MOUSE]	0	0	9.05584e+06	7.01449e+06	10									277.864	10.98	5	7	142.335	6.71	3	3
Q99J93	Ifitm2										Interferon-induced transmembrane protein 2 OS=Mus musculus GN=Ifitm2 PE=2 SV=1 - [IFM2_MOUSE]	0	0	1.38128e+07	7.14989e+06	10									255.542	18.06	2	5	184.906	18.06	2	5
P53395	DBT										Lipoamide acyltransferase component of branched-chain alpha-keto acid dehydrogenase complex, mitochondrial OS=Mus musculus GN=Dbt PE=2 SV=2 - [ODB2_MOUSE]	0	0	1.49757e+07	2.36838e+07	9									182.164	13.28	5	5	166.069	10.58	4	4
Q9ERN0	SCAMP2										Secretory carrier-associated membrane protein 2 OS=Mus musculus GN=Scamp2 PE=2 SV=1 - [SCAM2_MOUSE]	0	0	3.09429e+07	0	9									407.516	10.33	3	9
P11370	Fv4										Retrovirus-related Env polyprotein from Fv-4 locus OS=Mus musculus GN=Fv4 PE=1 SV=2 - [ENV2_MOUSE]	0	0	2.84448e+07	3.96756e+07	9									152.607	3.98	2	4	161.78	3.98	2	5
P57716	NCSTN										Nicastrin OS=Mus musculus GN=Ncstn PE=1 SV=3 - [NICA_MOUSE]	0	0	5.06884e+06	6.7881e+06	9									173.858	4.8	3	4	233.663	7.49	4	5
P63001	rac1										Ras-related C3 botulinum toxin substrate 1 OS=Mus musculus GN=Rac1 PE=1 SV=1 - [RAC1_MOUSE]	0	0	4.70123e+06	6.09489e+06	9									159.393	15.1	3	4	138.776	15.1	3	5
Q8BXZ1	TMX3										Protein disulfide-isomerase TMX3 OS=Mus musculus GN=Tmx3 PE=1 SV=2 - [TMX3_MOUSE]	0	0	1.28625e+07	1.34501e+07	9									263.994	12.5	4	4	268.511	11.4	4	5
Q6PHU5	Sort1										Sortilin OS=Mus musculus GN=Sort1 PE=1 SV=1 - [SORT_MOUSE]	0	0	8.99634e+06	9.381e+06	9									197.456	5.82	3	4	200.84	7.39	4	5
Q8CBC4	Cnst										Consortin OS=Mus musculus GN=Cnst PE=1 SV=1 - [CNST_MOUSE]	0	0	5.65812e+06	5.43774e+06	9									230.296	9.56	5	7	68.6615	4.64	2	2
Q9EPK2	Rp2h										Protein XRP2 OS=Mus musculus GN=Rp2 PE=1 SV=3 - [XRP2_MOUSE]	0	0	1.07126e+07	9.96511e+06	9									175.744	11.53	4	5	196.248	9.51	3	4
P31996	CD68										Macrosialin OS=Mus musculus GN=Cd68 PE=2 SV=1 - [CD68_MOUSE]	0	0	4.05118e+07	3.08908e+07	9									171.269	8.28	2	4	159.749	11.04	3	5
Q9Z1Q5	CLIC1										Chloride intracellular channel protein 1 OS=Mus musculus GN=Clic1 PE=1 SV=3 - [CLIC1_MOUSE]	0	0	1.50491e+07	1.02542e+07	9									217.512	28.63	4	5	155.824	30.29	4	4
Q8K135	AU040320										Dyslexia-associated protein KIAA0319-like protein OS=Mus musculus GN=Kiaa0319l PE=1 SV=1 - [K319L_MOUSE]	0	0	3.68803e+06	6.52174e+06	8									193.07	3.82	3	4	146.485	5.34	4	4
O70435	Psma3										Proteasome subunit alpha type-3 OS=Mus musculus GN=Psma3 PE=1 SV=3 - [PSA3_MOUSE]	0	0	3.03804e+06	4.70281e+06	8									62.5605	7.45	2	2	206.299	13.73	3	6
Q8BTY2	Slc4a7										Sodium bicarbonate cotransporter 3 OS=Mus musculus GN=Slc4a7 PE=1 SV=2 - [S4A7_MOUSE]	0	0	3.60343e+06	5.46639e+06	8									219.891	8.51	5	5	113.272	4.26	3	3
Q9Z1N5	Bat1a										Spliceosome RNA helicase Ddx39b OS=Mus musculus GN=Ddx39b PE=1 SV=1 - [DX39B_MOUSE]	0	0	6.85014e+06	1.02796e+07	8									133.805	7.94	3	3	129.201	13.08	5	5
Q8VDW0	ddx39										ATP-dependent RNA helicase DDX39A OS=Mus musculus GN=Ddx39a PE=2 SV=1 - [DX39A_MOUSE]	0	0	6.85014e+06	1.02796e+07	8									133.805	7.96	3	3	135.222	13.11	5	5
Q8VCW8	ACSF2										Acyl-CoA synthetase family member 2, mitochondrial OS=Mus musculus GN=Acsf2 PE=2 SV=1 - [ACSF2_MOUSE]	0	0	7.46926e+06	8.64274e+06	8									110.431	6.83	3	3	183.878	9.43	5	5
Q3TYD6	LMTK2										Serine/threonine-protein kinase LMTK2 OS=Mus musculus GN=Lmtk2 PE=1 SV=3 - [LMTK2_MOUSE]	0	0	1.37702e+06	1.39488e+06	8									146.596	4.69	4	5	67.074	1.7	2	3
Q8BGU5	CCNY										Cyclin-Y OS=Mus musculus GN=Ccny PE=1 SV=1 - [CCNY_MOUSE]	0	0	5.69434e+06	4.78078e+06	8									157.095	17.3	4	4	148.346	16.72	4	4
P38060	hmgcL										Hydroxymethylglutaryl-CoA lyase, mitochondrial OS=Mus musculus GN=Hmgcl PE=1 SV=2 - [HMGCL_MOUSE]	0	0	4.25546e+06	3.38407e+06	8									166.528	17.23	4	5	115.366	10.46	3	3
O35316	slc6a6										Sodium- and chloride-dependent taurine transporter OS=Mus musculus GN=Slc6a6 PE=1 SV=2 - [SC6A6_MOUSE]	0	0	3.05971e+06	2.42058e+06	8									91.6059	4.83	2	4	104.247	6.28	3	4
Q9CXJ1	Ears2										Probable glutamyl-tRNA synthetase, mitochondrial OS=Mus musculus GN=Ears2 PE=2 SV=1 - [SYEM_MOUSE]	0	0	9.52448e+06	6.88182e+06	8									150.08	9.94	4	4	169.076	9.18	4	4
P97808	FXYD5										FXYD domain-containing ion transport regulator 5 OS=Mus musculus GN=Fxyd5 PE=1 SV=3 - [FXYD5_MOUSE]	0	0	1.2371e+07	8.32959e+06	8									230.576	35.96	3	4	223.073	35.96	3	4
P63024	vamp3										Vesicle-associated membrane protein 3 OS=Mus musculus GN=Vamp3 PE=1 SV=1 - [VAMP3_MOUSE]	0	0	1.48314e+07	9.45969e+06	8									270.167	47.57	3	4	214.118	54.37	4	4
P42082	CD86										T-lymphocyte activation antigen CD86 OS=Mus musculus GN=Cd86 PE=1 SV=1 - [CD86_MOUSE]	0	0	1.88338e+07	7.46134e+06	8									119.84	8.41	2	3	131.175	14.24	4	5
Q8VDM4	PSMD2										26S proteasome non-ATPase regulatory subunit 2 OS=Mus musculus GN=Psmd2 PE=1 SV=1 - [PSMD2_MOUSE]	1.08812e+06	3.0338e+06	1.72625e+08	1.27895e+07	8	225.93	9.8	6	6	237.724	7.71	5	6	504.089	15.86	10	11	424.352	12.33	7	9
Q64737	GART										Trifunctional purine biosynthetic protein adenosine-3 OS=Mus musculus GN=Gart PE=2 SV=3 - [PUR2_MOUSE]	0	0	2.79399e+06	5.79306e+06	7									110.636	3.37	3	3	116.208	4.65	3	4
Q9JIW9	RALB										Ras-related protein Ral-B OS=Mus musculus GN=Ralb PE=2 SV=1 - [RALB_MOUSE]	0	0	8.79111e+07	1.54721e+08	7									186.486	15.53	4	4	168.986	15.53	3	3
O08788	DCTN1										Dynactin subunit 1 OS=Mus musculus GN=Dctn1 PE=1 SV=3 - [DCTN1_MOUSE]	0	0	861656	1.40184e+06	7									103.768	2.65	3	3	103.557	2.73	3	4
P62746	RHOB										Rho-related GTP-binding protein RhoB OS=Mus musculus GN=Rhob PE=1 SV=1 - [RHOB_MOUSE]	0	0	9.67988e+06	1.21941e+07	7									200.92	26.02	4	4	155.362	21.94	3	3
Q60930	vdac2										Voltage-dependent anion-selective channel protein 2 OS=Mus musculus GN=Vdac2 PE=1 SV=2 - [VDAC2_MOUSE]	0	0	8.42178e+06	1.0522e+07	7									165.697	17.29	4	4	139.955	14.58	3	3
Q9D0V7	ebag9										Receptor-binding cancer antigen expressed on SiSo cells OS=Mus musculus GN=Ebag9 PE=1 SV=2 - [RCAS1_MOUSE]	0	0	2.64996e+07	3.18685e+07	7									225.146	17.84	3	4	136.332	8.92	2	3
Q80VQ0	Aldh3b1										Aldehyde dehydrogenase family 3 member B1 OS=Mus musculus GN=Aldh3b1 PE=2 SV=1 - [AL3B1_MOUSE]	0	0	1.34682e+07	1.59002e+07	7									182.496	10.9	4	4	88.4216	7.48	3	3
Q9DB20	atp5o										ATP synthase subunit O, mitochondrial OS=Mus musculus GN=Atp5o PE=1 SV=1 - [ATPO_MOUSE]	0	0	2.33802e+07	2.66535e+07	7									156.354	16.9	3	4	145.727	16.9	3	3
Q9Z1M0	P2RX7										P2X purinoceptor 7 OS=Mus musculus GN=P2rx7 PE=1 SV=2 - [P2RX7_MOUSE]	0	0	7.33873e+06	7.94204e+06	7									112.109	8.4	3	3	119.128	13.28	4	4
O88697	STK16										Serine/threonine-protein kinase 16 OS=Mus musculus GN=Stk16 PE=1 SV=3 - [STK16_MOUSE]	0	0	2.98268e+06	3.14233e+06	7									168.829	14.43	3	4	153.427	14.43	3	3
Q9QY73	tmem59										Transmembrane protein 59 OS=Mus musculus GN=Tmem59 PE=1 SV=2 - [TMM59_MOUSE]	0	0	1.18232e+07	1.23095e+07	7									198.551	7.74	2	4	137.305	7.74	2	3
Q9D0K2	oxct1										Succinyl-CoA:3-ketoacid-coenzyme A transferase 1, mitochondrial OS=Mus musculus GN=Oxct1 PE=1 SV=1 - [SCOT1_MOUSE]	0	0	1.02063e+07	1.01549e+07	7									174.079	9.23	3	4	125.126	9.23	3	3
Q8BGH7	CDC42SE2										CDC42 small effector protein 2 OS=Mus musculus GN=Cdc42se2 PE=1 SV=1 - [C42S2_MOUSE]	0	0	1.03322e+07	9.98298e+06	7									154.007	66.67	2	3	139.15	66.67	2	4
P97807	Fh1										Fumarate hydratase, mitochondrial OS=Mus musculus GN=Fh PE=1 SV=3 - [FUMH_MOUSE]	0	0	5.86836e+06	5.6012e+06	7									201.416	12.62	4	4	171.755	10.65	3	3
P14152	Mdh1										Malate dehydrogenase, cytoplasmic OS=Mus musculus GN=Mdh1 PE=1 SV=3 - [MDHC_MOUSE]	0	0	7.00289e+06	6.35026e+06	7									148.919	13.17	4	4	158.186	12.57	3	3
O08917	flot1										Flotillin-1 OS=Mus musculus GN=Flot1 PE=1 SV=1 - [FLOT1_MOUSE]	0	0	5.00203e+06	4.26951e+06	7									136.889	9.35	3	3	177.362	8.64	3	4
P40240	CD9										CD9 antigen OS=Mus musculus GN=Cd9 PE=1 SV=2 - [CD9_MOUSE]	0	0	1.09113e+07	9.30476e+06	7									121.526	16.37	2	5	91.4274	16.37	2	2
O70503	HSD17B12										Estradiol 17-beta-dehydrogenase 12 OS=Mus musculus GN=Hsd17b12 PE=2 SV=1 - [DHB12_MOUSE]	0	0	1.09987e+07	8.48654e+06	7									179.857	10.26	2	4	149.265	10.26	2	3
Q9Z0X1	AIFM1										Apoptosis-inducing factor 1, mitochondrial OS=Mus musculus GN=Aifm1 PE=1 SV=1 - [AIFM1_MOUSE]	0	0	3.1317e+06	2.41151e+06	7									106.727	6.37	3	3	119.51	8.5	4	4
P51174	acadl										Long-chain specific acyl-CoA dehydrogenase, mitochondrial OS=Mus musculus GN=Acadl PE=2 SV=2 - [ACADL_MOUSE]	0	0	1.11823e+07	6.46195e+06	7									163.613	9.07	4	4	172.912	9.53	3	3
Q07813	BAX										Apoptosis regulator BAX OS=Mus musculus GN=Bax PE=1 SV=1 - [BAX_MOUSE]	0	0	5.7383e+06	2.15164e+06	7									164.439	23.96	3	3	144.124	22.92	3	4
Q9CQ88	Tspan31										Tetraspanin-31 OS=Mus musculus GN=Tspan31 PE=1 SV=1 - [TSN31_MOUSE]	0	0	3.87263e+06	0	6									357.654	10.48	2	6
Q9WVL6	extl3										Exostosin-like 3 OS=Mus musculus GN=Extl3 PE=2 SV=2 - [EXTL3_MOUSE]	0	0	2.60488e+06	4.18724e+06	6									76.1529	4.25	3	3	122.241	5.45	3	3
Q61024	asnS										Asparagine synthetase [glutamine-hydrolyzing] OS=Mus musculus GN=Asns PE=2 SV=3 - [ASNS_MOUSE]	0	0	3.58119e+06	5.73527e+06	6									82.9842	5.7	3	3	81.4749	6.24	3	3
O88544	COPS4										COP9 signalosome complex subunit 4 OS=Mus musculus GN=Cops4 PE=1 SV=1 - [CSN4_MOUSE]	0	0	4.24289e+06	6.69129e+06	6									122.846	13.79	4	4	99.2031	6.4	2	2
Q9ER88	DAP3										28S ribosomal protein S29, mitochondrial OS=Mus musculus GN=Dap3 PE=2 SV=1 - [RT29_MOUSE]	0	0	6.01907e+06	8.85693e+06	6									142.774	11	3	4	119.063	8.44	2	2
Q9QZE5	CopG										Coatomer subunit gamma OS=Mus musculus GN=Copg PE=2 SV=1 - [COPG_MOUSE]	0	0	6.23464e+06	8.9581e+06	6									122.373	6.64	3	3	119.024	4.58	2	3
P55012	SLC12A2										Solute carrier family 12 member 2 OS=Mus musculus GN=Slc12a2 PE=1 SV=2 - [S12A2_MOUSE]	0	0	1.79055e+06	2.36606e+06	6									198.434	2.74	2	3	204.858	2.74	2	3
Q60692	PSMB6										Proteasome subunit beta type-6 OS=Mus musculus GN=Psmb6 PE=1 SV=3 - [PSB6_MOUSE]	0	0	3.14666e+06	4.1532e+06	6									113.741	12.61	3	3	116.888	12.61	3	3
O70480	Vamp4										Vesicle-associated membrane protein 4 OS=Mus musculus GN=Vamp4 PE=1 SV=1 - [VAMP4_MOUSE]	0	0	5.10542e+06	6.63269e+06	6									248.928	32.62	3	4	94.6639	9.22	2	2
P50516	Atp6v1a										V-type proton ATPase catalytic subunit A OS=Mus musculus GN=Atp6v1a PE=1 SV=2 - [VATA_MOUSE]	0	0	3.80833e+06	4.90094e+06	6									122.033	5.35	2	2	175.309	9.08	4	4
Q61739	itga6										Integrin alpha-6 OS=Mus musculus GN=Itga6 PE=1 SV=3 - [ITA6_MOUSE]	0	0	2.35071e+06	2.96336e+06	6									116.527	4.49	3	3	93.8868	2.93	2	3
P70404	Idh3g										Isocitrate dehydrogenase [NAD] subunit gamma 1, mitochondrial OS=Mus musculus GN=Idh3g PE=1 SV=1 - [IDHG1_MOUSE]	0	0	6.66141e+06	8.11195e+06	6									87.1118	13.49	3	3	174.291	15.27	3	3
O09126	SEMA4D										Semaphorin-4D OS=Mus musculus GN=Sema4d PE=1 SV=2 - [SEM4D_MOUSE]	0	0	2.25282e+06	2.69645e+06	6									90.7329	3.25	2	2	154.717	5.69	3	4
Q91V12	ACOT7										Cytosolic acyl coenzyme A thioester hydrolase OS=Mus musculus GN=Acot7 PE=1 SV=2 - [BACH_MOUSE]	0	0	4.08462e+06	4.48928e+06	6									70.4087	6.04	2	2	150.471	11.29	3	4
P48377	RFX1										MHC class II regulatory factor RFX1 OS=Mus musculus GN=Rfx1 PE=2 SV=2 - [RFX1_MOUSE]	0	0	6.7878e+06	6.92794e+06	6									171.418	2.6	2	3	179.307	3.32	2	3
Q9D051	pdhB										Pyruvate dehydrogenase E1 component subunit beta, mitochondrial OS=Mus musculus GN=Pdhb PE=1 SV=1 - [ODPB_MOUSE]	0	0	6.84895e+06	6.58599e+06	6									93.7048	10.86	3	3	110.193	10.86	3	3
Q9R1T2	SAE1										SUMO-activating enzyme subunit 1 OS=Mus musculus GN=Sae1 PE=2 SV=1 - [SAE1_MOUSE]	0	0	2.04639e+06	1.88044e+06	6									127.175	12.57	4	4	97.0042	7.14	2	2
Q8C4X2	Csnk1g3										Casein kinase I isoform gamma-3 OS=Mus musculus GN=Csnk1g3 PE=2 SV=2 - [KC1G3_MOUSE]	0	0	6.34328e+06	5.78701e+06	6									138.537	5.66	2	3	149.292	6.6	2	3
Q9WTP6	Ak2										Adenylate kinase 2, mitochondrial OS=Mus musculus GN=Ak2 PE=1 SV=5 - [KAD2_MOUSE]	0	0	4.94049e+06	4.11333e+06	6									100.611	16.74	3	3	134.749	16.74	3	3
P70699	GAA										Lysosomal alpha-glucosidase OS=Mus musculus GN=Gaa PE=1 SV=2 - [LYAG_MOUSE]	0	0	6.18109e+06	5.0033e+06	6									119.958	5.56	3	3	122.685	5.56	3	3
Q8K201	KCT2										Keratinocyte-associated transmembrane protein 2 OS=Mus musculus GN=Kct2 PE=2 SV=2 - [KCT2_MOUSE]	0	0	4.70975e+06	3.73447e+06	6									102.668	8.88	2	3	124.165	8.88	2	3
Q6DFX2	ANTXR2										Anthrax toxin receptor 2 OS=Mus musculus GN=Antxr2 PE=2 SV=1 - [ANTR2_MOUSE]	0	0	8.33965e+06	6.46236e+06	6									122.618	5.75	2	3	121.495	8.21	3	3
Q91WC9	daglb										Sn1-specific diacylglycerol lipase beta OS=Mus musculus GN=Daglb PE=1 SV=2 - [DGLB_MOUSE]	0	0	7.4241e+06	5.41388e+06	6									99.2464	5.98	3	3	116.832	4.33	2	3
Q9CR89	ergic2										Endoplasmic reticulum-Golgi intermediate compartment protein 2 OS=Mus musculus GN=Ergic2 PE=2 SV=1 - [ERGI2_MOUSE]	0	0	7.64443e+06	4.84068e+06	6									117.771	5.57	2	3	124.802	9.02	3	3
P52332	JAK1										Tyrosine-protein kinase JAK1 OS=Mus musculus GN=Jak1 PE=1 SV=1 - [JAK1_MOUSE]	0	0	0	2.40633e+06	6													264.575	4.94	4	6
Q99LP6	GRPEL1										GrpE protein homolog 1, mitochondrial OS=Mus musculus GN=Grpel1 PE=1 SV=1 - [GRPE1_MOUSE]	0	0	4.7101e+06	8.74994e+06	5									67.8771	16.13	3	3	86.0363	12.9	2	2
Q8K1R3	Pnpt1										Polyribonucleotide nucleotidyltransferase 1, mitochondrial OS=Mus musculus GN=Pnpt1 PE=1 SV=1 - [PNPT1_MOUSE]	0	0	6.5435e+06	1.07689e+07	5									104.537	3.19	2	2	85.7849	4.21	3	3
Q91WB7	ubtd1										Ubiquitin domain-containing protein 1 OS=Mus musculus GN=Ubtd1 PE=2 SV=1 - [UBTD1_MOUSE]	0	0	4.69846e+06	0	5									139.438	16.74	3	5
P40237	CD82										CD82 antigen OS=Mus musculus GN=Cd82 PE=1 SV=1 - [CD82_MOUSE]	0	0	7.07824e+06	0	5									176.959	8.65	2	5
P47713	pla2g4a										Cytosolic phospholipase A2 OS=Mus musculus GN=Pla2g4a PE=1 SV=1 - [PA24A_MOUSE]	0	0	4.96628e+06	6.07242e+06	5									55.1606	3.07	2	2	93.9196	5.08	3	3
Q9WTR1	TRPV2										Transient receptor potential cation channel subfamily V member 2 OS=Mus musculus GN=Trpv2 PE=1 SV=2 - [TRPV2_MOUSE]	0	0	4.76124e+06	5.61958e+06	5									136.437	5.95	3	3	88.8799	4.1	2	2
Q921M7	FAM49B										Protein FAM49B OS=Mus musculus GN=Fam49b PE=2 SV=1 - [FA49B_MOUSE]	0	0	6.17989e+06	6.69343e+06	5									66.4192	8.02	2	2	81.1965	8.02	2	3
Q9D8W5	PSMD12										26S proteasome non-ATPase regulatory subunit 12 OS=Mus musculus GN=Psmd12 PE=2 SV=4 - [PSD12_MOUSE]	0	0	4.40055e+06	4.46941e+06	5									178.59	9.43	3	3	142.059	6.8	2	2
Q9QUI0	Rhoa										Transforming protein RhoA OS=Mus musculus GN=Rhoa PE=1 SV=1 - [RHOA_MOUSE]	0	778625	8.97412e+06	9.11361e+06	5					76.2222	12.44	2	3	147.455	15.03	2	3	228.405	28.5	4	5
P54276	msh6										DNA mismatch repair protein Msh6 OS=Mus musculus GN=Msh6 PE=1 SV=3 - [MSH6_MOUSE]	0	0	1.05017e+06	1.02865e+06	5									98.839	2.72	3	3	60.9201	1.91	2	2
P39688	FYN										Tyrosine-protein kinase Fyn OS=Mus musculus GN=Fyn PE=1 SV=3 - [FYN_MOUSE]	0	0	3.38308e+06	3.15112e+06	5									108.434	9.5	3	3	65.5526	3.35	2	2
Q7TMK9	SYNCRIP										Heterogeneous nuclear ribonucleoprotein Q OS=Mus musculus GN=Syncrip PE=1 SV=2 - [HNRPQ_MOUSE]	0	0	5.73257e+06	5.08019e+06	5									75.2818	3.69	2	2	146.26	5.78	3	3
Q8R164	BPHL										Valacyclovir hydrolase OS=Mus musculus GN=Bphl PE=2 SV=1 - [BPHL_MOUSE]	0	0	6.96225e+06	6.03259e+06	5									138.361	12.71	3	3	66.9026	8.93	2	2
O35857	Timm44										Mitochondrial import inner membrane translocase subunit TIM44 OS=Mus musculus GN=Timm44 PE=2 SV=2 - [TIM44_MOUSE]	0	0	3.23057e+06	2.76126e+06	5									79.3324	4.87	2	2	107.232	7.96	3	3
P14901	hmox1										Heme oxygenase 1 OS=Mus musculus GN=Hmox1 PE=1 SV=1 - [HMOX1_MOUSE]	0	0	2.95164e+06	2.51479e+06	5									95.9278	8.65	2	2	96.8285	14.53	3	3
P13439	UMPS										Uridine 5'-monophosphate synthase OS=Mus musculus GN=Umps PE=2 SV=3 - [UMPS_MOUSE]	0	0	6.01801e+06	5.09977e+06	5									107.128	7.07	2	3	91.2026	7.07	2	2
Q8BXV2	BRI3BP										BRI3-binding protein OS=Mus musculus GN=Bri3bp PE=2 SV=1 - [BRI3B_MOUSE]	0	0	1.29894e+07	1.0955e+07	5									119.741	13.04	2	2	134.764	16.6	3	3
P62855	RPS26										40S ribosomal protein S26 OS=Mus musculus GN=Rps26 PE=2 SV=3 - [RS26_MOUSE]	0	0	6.91797e+06	5.82121e+06	5									68.8036	20.87	2	2	85.5555	20.87	2	3
Q9JM76	ARPC3										Actin-related protein 2/3 complex subunit 3 OS=Mus musculus GN=Arpc3 PE=1 SV=3 - [ARPC3_MOUSE]	0	0	5.61828e+06	4.60931e+06	5									134.643	13.48	2	3	66.9626	13.48	2	2
Q61470	CD37										Leukocyte antigen CD37 OS=Mus musculus GN=Cd37 PE=2 SV=1 - [CD37_MOUSE]	0	0	6.30028e+06	5.06141e+06	5									133.546	9.96	2	2	117.679	12.81	3	3
Q8BG05	Hnrnpa3										Heterogeneous nuclear ribonucleoprotein A3 OS=Mus musculus GN=Hnrnpa3 PE=1 SV=1 - [ROA3_MOUSE]	0	0	3.92167e+06	2.92842e+06	5									197.229	11.87	3	3	64.1453	7.39	2	2
Q8C0L0	TMX4										Thioredoxin-related transmembrane protein 4 OS=Mus musculus GN=Tmx4 PE=1 SV=2 - [TMX4_MOUSE]	0	0	1.45707e+07	1.05357e+07	5									114.702	8.96	2	2	156.489	14.03	3	3
O08547	SEC22B										Vesicle-trafficking protein SEC22b OS=Mus musculus GN=Sec22b PE=1 SV=3 - [SC22B_MOUSE]	0	0	3.07267e+06	1.92836e+06	5									86.5828	17.21	3	3	63.3105	8.37	2	2
Q91VR2	Atp5c1										ATP synthase subunit gamma, mitochondrial OS=Mus musculus GN=Atp5c1 PE=1 SV=1 - [ATPG_MOUSE]	0	0	1.35969e+07	8.15511e+06	5									90.0652	7.72	2	2	111.234	11.41	3	3
Q9CWU2	ZDHHC13										Palmitoyltransferase ZDHHC13 OS=Mus musculus GN=Zdhhc13 PE=1 SV=2 - [ZDH13_MOUSE]	0	0	0	2.12058e+07	5													150.774	7.07	3	5
Q6PGH0	Ubtd2										Ubiquitin domain-containing protein 2 OS=Mus musculus GN=Ubtd2 PE=2 SV=1 - [UBTD2_MOUSE]	0	0	2.26443e+06	1.07522e+06	5									98.3518	10.26	2	3	83.1463	5.98	2	2
Q60875	Arhgef2										Rho guanine nucleotide exchange factor 2 OS=Mus musculus GN=Arhgef2 PE=1 SV=4 - [ARHG2_MOUSE]	0	0	3.37005e+06	1.04239e+06	5									69.4626	2.54	2	2	73.1846	3.15	3	3
Q61102	ABCB7										ATP-binding cassette sub-family B member 7, mitochondrial OS=Mus musculus GN=Abcb7 PE=1 SV=3 - [ABCB7_MOUSE]	0	0	0	3.90357e+06	4													163.028	9.04	4	4
P62137	Ppp1ca										Serine/threonine-protein phosphatase PP1-alpha catalytic subunit OS=Mus musculus GN=Ppp1ca PE=1 SV=1 - [PP1A_MOUSE]	0	0	971666	2.37751e+06	4									83.3035	8.18	2	2	101.94	8.48	2	2
Q80U93	Nup214										Nuclear pore complex protein Nup214 OS=Mus musculus GN=Nup214 PE=1 SV=2 - [NU214_MOUSE]	0	0	572468	1.37546e+06	4													85.5707	1.87	3	4
Q8JZR0	ACSL5										Long-chain-fatty-acid--CoA ligase 5 OS=Mus musculus GN=Acsl5 PE=2 SV=1 - [ACSL5_MOUSE]	0	0	0	1.75029e+07	4									64.072	3.37	2	2	66.6759	3.22	2	2
O88384	VTI1B										Vesicle transport through interaction with t-SNAREs homolog 1B OS=Mus musculus GN=Vti1b PE=1 SV=1 - [VTI1B_MOUSE]	0	0	7.13238e+06	1.25624e+07	4									104.299	10.78	2	2	86.5121	10.34	2	2
Q9R0N0	Galk1										Galactokinase OS=Mus musculus GN=Galk1 PE=2 SV=1 - [GALK1_MOUSE]	0	0	4.54848e+06	7.99554e+06	4									111.648	5.37	2	2	116.918	5.37	2	2
O89017	LGMN										Legumain OS=Mus musculus GN=Lgmn PE=1 SV=1 - [LGMN_MOUSE]	0	0	5.30189e+06	8.11071e+06	4									94.6663	7.13	2	2	129.623	7.13	2	2
Q9D883	u2af1										Splicing factor U2AF 35 kDa subunit OS=Mus musculus GN=U2af1 PE=1 SV=4 - [U2AF1_MOUSE]	0	0	1.91892e+06	2.92718e+06	4									56.202	10.46	2	2	114.218	10.46	2	2
P61087	UBE2K										Ubiquitin-conjugating enzyme E2 K OS=Mus musculus GN=Ube2k PE=1 SV=3 - [UBE2K_MOUSE]	0	0	3.38481e+06	4.89317e+06	4									57.8683	8.5	2	2	74.2508	8.5	2	2
P49718	Mcm5										DNA replication licensing factor MCM5 OS=Mus musculus GN=Mcm5 PE=2 SV=1 - [MCM5_MOUSE]	0	0	5.40159e+06	7.68384e+06	4									120.922	4.09	2	2	108.973	4.5	2	2
Q33DR2	PDSS1										Decaprenyl-diphosphate synthase subunit 1 OS=Mus musculus GN=Pdss1 PE=1 SV=1 - [DPS1_MOUSE]	0	0	4.19837e+06	5.63431e+06	4									87.5518	9.54	2	2	148.8	9.54	2	2
Q91YT0	Ndufv1										NADH dehydrogenase [ubiquinone] flavoprotein 1, mitochondrial OS=Mus musculus GN=Ndufv1 PE=1 SV=1 - [NDUV1_MOUSE]	0	0	5.62345e+06	7.47315e+06	4									98.6116	5.82	2	2	72.0212	4.53	2	2
O08810	EFTUD2										116 kDa U5 small nuclear ribonucleoprotein component OS=Mus musculus GN=Eftud2 PE=2 SV=1 - [U5S1_MOUSE]	0	0	4.14493e+06	5.50722e+06	4									81.172	4.84	2	2	73.0658	2.37	2	2
Q7TMB8	CYFIP1										Cytoplasmic FMR1-interacting protein 1 OS=Mus musculus GN=Cyfip1 PE=1 SV=1 - [CYFP1_MOUSE]	0	0	1.32631e+06	1.74953e+06	4									43.6963	1.92	2	2	76.9617	1.92	2	2
Q4FZC9	SYNE3										Nesprin-3 OS=Mus musculus PE=1 SV=1 - [SYNE3_MOUSE]	0	0	4.97792e+06	6.25468e+06	4									97.7911	2.56	2	2	87.2802	2.56	2	2
Q9WVA3	Bub3										Mitotic checkpoint protein BUB3 OS=Mus musculus GN=Bub3 PE=2 SV=2 - [BUB3_MOUSE]	0	0	4.47485e+06	5.58738e+06	4									69.2197	10.12	2	2	87.8411	10.12	2	2
O88839	Adam15										Disintegrin and metalloproteinase domain-containing protein 15 OS=Mus musculus GN=Adam15 PE=1 SV=2 - [ADA15_MOUSE]	0	0	3.06966e+06	3.551e+06	4									66.3465	2.55	2	2	85.0808	3.36	2	2
Q9CXW3	CACYBP										Calcyclin-binding protein OS=Mus musculus GN=Cacybp PE=1 SV=1 - [CYBP_MOUSE]	0	0	5.16414e+06	5.65195e+06	4									73.3099	8.73	2	2	63.2023	8.73	2	2
Q3U9G9	LBR										Lamin-B receptor OS=Mus musculus GN=Lbr PE=1 SV=2 - [LBR_MOUSE]	0	0	6.43322e+06	6.98906e+06	4									107.356	4.31	2	2	85.4486	4.31	2	2
P47758	srprb										Signal recognition particle receptor subunit beta OS=Mus musculus GN=Srprb PE=1 SV=1 - [SRPRB_MOUSE]	0	0	6.82943e+06	7.17913e+06	4									93.272	11.9	2	2	139.056	11.9	2	2
Q9EQH3	Vps35										Vacuolar protein sorting-associated protein 35 OS=Mus musculus GN=Vps35 PE=1 SV=1 - [VPS35_MOUSE]	0	0	0	4.2037e+06	4													148.733	7.04	4	4
Q6ZQI3	Mlec										Malectin OS=Mus musculus GN=Mlec PE=2 SV=2 - [MLEC_MOUSE]	0	0	1.26454e+07	0	4									234.488	10.65	2	4
Q9ES97	RTN3										Reticulon-3 OS=Mus musculus GN=Rtn3 PE=1 SV=2 - [RTN3_MOUSE]	0	0	9.15817e+06	8681355	4									73.6428	1.97	2	2	70.9318	1.97	2	2
Q8BGB8	Coq4										Ubiquinone biosynthesis protein COQ4 homolog, mitochondrial OS=Mus musculus GN=Coq4 PE=2 SV=1 - [COQ4_MOUSE]	0	0	4.54549e+06	4.07936e+06	4									54.7482	9.4	2	2	53.6028	9.4	2	2
Q9EQ20	Aldh6a1										Methylmalonate-semialdehyde dehydrogenase [acylating], mitochondrial OS=Mus musculus GN=Aldh6a1 PE=1 SV=1 - [MMSA_MOUSE]	0	0	7.34175e+06	5.34422e+06	4									79.2977	5.61	2	2	92.4333	4.3	2	2
O88983	Stx8										Syntaxin-8 OS=Mus musculus GN=Stx8 PE=1 SV=1 - [STX8_MOUSE]	0	0	1.11059e+07	7.49359e+06	4									120.677	20.34	2	2	93.8226	11.86	2	2
P61750	ARF4										ADP-ribosylation factor 4 OS=Mus musculus GN=Arf4 PE=2 SV=2 - [ARF4_MOUSE]	0	0	1.26685e+06	835417	4									86.6902	15.56	2	2	43.6516	15.56	2	2
P63276	rps17										40S ribosomal protein S17 OS=Mus musculus GN=Rps17 PE=1 SV=2 - [RS17_MOUSE]	0	0	8.53145e+06	5.57216e+06	4									128.252	23.7	2	2	100.196	23.7	2	2
P20491	FCER1G										High affinity immunoglobulin epsilon receptor subunit gamma OS=Mus musculus GN=Fcer1g PE=1 SV=1 - [FCERG_MOUSE]	0	0	4.20053e+06	2.63849e+06	4									105.594	15.12	2	2	98.0254	15.12	2	2
P61222	ABCE1										ATP-binding cassette sub-family E member 1 OS=Mus musculus GN=Abce1 PE=2 SV=1 - [ABCE1_MOUSE]	0	0	8.32324e+06	4.90745e+06	4									106.562	5.51	2	2	111.593	5.34	2	2
Q9Z2I8	suclg2										Succinyl-CoA ligase [GDP-forming] subunit beta, mitochondrial OS=Mus musculus GN=Suclg2 PE=2 SV=3 - [SUCB2_MOUSE]	0	0	7.90197e+06	3.4792e+06	4									106.542	7.16	2	2	102.753	6.24	2	2
Q8K4Z5	Sf3a1										Splicing factor 3A subunit 1 OS=Mus musculus GN=Sf3a1 PE=1 SV=1 - [SF3A1_MOUSE]	0	0	4.03884e+06	1.52443e+06	4									82.307	3.16	2	2	51.8626	3.67	2	2
Q8R366	IGSF8										Immunoglobulin superfamily member 8 OS=Mus musculus GN=Igsf8 PE=1 SV=2 - [IGSF8_MOUSE]	0	0	1.1089e+07	3.42274e+06	4									137.032	5.89	2	2	141.52	4.91	2	2
Q8BXA1	Golim4										Golgi integral membrane protein 4 OS=Mus musculus GN=Golim4 PE=1 SV=1 - [GOLI4_MOUSE]	0	0	1.87241e+06	0	4									160.316	8.85	4	4
Q9CZ04	COPS7A										COP9 signalosome complex subunit 7a OS=Mus musculus GN=Cops7a PE=1 SV=2 - [CSN7A_MOUSE]	0	0	0	4.91551e+06	3													138.273	11.27	2	3
P62915	Gtf2b										Transcription initiation factor IIB OS=Mus musculus GN=Gtf2b PE=1 SV=1 - [TF2B_MOUSE]	0	0	0	2.51248e+06	3													97.0209	8.54	2	3
P46061	rangap1										Ran GTPase-activating protein 1 OS=Mus musculus GN=Rangap1 PE=1 SV=2 - [RAGP1_MOUSE]	0	0	0	6.53179e+06	3													221.258	4.92	2	3
Q8BPX9	SLC15A3										Solute carrier family 15 member 3 OS=Mus musculus GN=Slc15a3 PE=2 SV=1 - [S15A3_MOUSE]	0	0	0	1.26572e+07	3													110.424	5.54	2	3
Q8R173	ZDHHC3										Palmitoyltransferase ZDHHC3 OS=Mus musculus GN=Zdhhc3 PE=1 SV=1 - [ZDHC3_MOUSE]	0	0	0	5.54264e+06	3													107.446	8.36	2	3
P62880	gnb2										Guanine nucleotide-binding protein G(I)/G(S)/G(T) subunit beta-2 OS=Mus musculus GN=Gnb2 PE=1 SV=3 - [GBB2_MOUSE]	0	0	0	3.06748e+06	3													169.785	8.82	3	3
Q9D8V0	H13										Minor histocompatibility antigen H13 OS=Mus musculus GN=Hm13 PE=1 SV=1 - [HM13_MOUSE]	0	0	0	3.57712e+06	3													115.422	9.52	2	3
Q9CYN2	spcs2										Signal peptidase complex subunit 2 OS=Mus musculus GN=Spcs2 PE=2 SV=1 - [SPCS2_MOUSE]	0	0	0	2.03513e+06	3													115.853	13.72	2	3
Q8BH59	slc25a12										Calcium-binding mitochondrial carrier protein Aralar1 OS=Mus musculus GN=Slc25a12 PE=1 SV=1 - [CMC1_MOUSE]	0	0	0	1.32303e+07	3													182.323	4.43	2	3
Q925I1	atad3a										ATPase family AAA domain-containing protein 3 OS=Mus musculus GN=Atad3 PE=1 SV=1 - [ATAD3_MOUSE]	0	0	6.12513e+06	0	3									184.034	4.4	2	3
Q9DCC4	PYCRL										Pyrroline-5-carboxylate reductase 3 OS=Mus musculus GN=Pycrl PE=2 SV=2 - [P5CR3_MOUSE]	0	0	4.97924e+06	4.97956e+06	3										0			185.821	15.69	3	3
Q9QXV8	SPRY2										Protein sprouty homolog 2 OS=Mus musculus GN=Spry2 PE=2 SV=1 - [SPY2_MOUSE]	0	0	5.34635e+06	0	3									93.1268	9.84	2	3
P97310	mcm2										DNA replication licensing factor MCM2 OS=Mus musculus GN=Mcm2 PE=1 SV=3 - [MCM2_MOUSE]	0	0	3.24293e+06	0	3									164.745	6.08	3	3
P60766	Cdc42										Cell division control protein 42 homolog OS=Mus musculus GN=Cdc42 PE=1 SV=2 - [CDC42_MOUSE]	0	0	0	1.45276e+07	3													121.911	17.8	3	3
Q8K207	C1orf21										Uncharacterized protein C1orf21 homolog OS=Mus musculus PE=1 SV=1 - [CA021_MOUSE]	0	0	0	3.766e+06	3													124.699	16.53	2	3
O35381	ANP32A										Acidic leucine-rich nuclear phosphoprotein 32 family member A OS=Mus musculus GN=Anp32a PE=1 SV=1 - [AN32A_MOUSE]	0	0	3.86765e+06	0	3									113.102	12.55	3	3
Q9ESD6	CMTM7										CKLF-like MARVEL transmembrane domain-containing protein 7 OS=Mus musculus GN=Cmtm7 PE=2 SV=1 - [CKLF7_MOUSE]	0	0	0	8.28887e+06	3													123.485	17.37	2	3
Q04447	CKB										Creatine kinase B-type OS=Mus musculus GN=Ckb PE=1 SV=1 - [KCRB_MOUSE]	0	0	2.35954e+06	0	3									190.062	8.4	2	3
P47757	CAPZB										F-actin-capping protein subunit beta OS=Mus musculus GN=Capzb PE=1 SV=3 - [CAPZB_MOUSE]	0	0	2.94512e+06	0	3									110.11	11.91	3	3

## Sheet: Table S2
																	DMSO				DMSO IFN				Alk-16				Alk-16 IFN
Accession	Gene Symbol	DC new	Mac	DC	T Cell 1	T Cell 2	Platelet	Neuron	B cell	N Stem	Description	DMSO Area	DMSO IFN Area	Alk-16 Area	Alk-16 IFN Area	Sum Spec Counts	Score	Coverage	# Peptides	Spec Counts	Score	Coverage	# Peptides	Spec Counts	Score	Coverage	# Peptides	Spec Counts	Score	Coverage	# Peptides	Spec Counts
P35564	Canx										Calnexin OS=Mus musculus GN=Canx PE=1 SV=1 - [CALX_MOUSE]	1.68649e+06	1.55642e+06	4.91257e+08	5.04971e+08	157	103.689	6.94	3	3	147.077	10.15	4	5	3015.79	40.95	31	87	2661.26	43.99	33	78
P30999	Ctnnd1										Catenin delta-1 OS=Mus musculus GN=Ctnnd1 PE=1 SV=2 - [CTND1_MOUSE]	0	0	7.04286e+07	9.46076e+07	110									1967.14	42.22	29	47	2763.77	48.19	31	63
P16858	GAPDH										Glyceraldehyde-3-phosphate dehydrogenase OS=Mus musculus GN=Gapdh PE=1 SV=2 - [G3P_MOUSE]	1.82801e+07	1.30456e+07	4.82296e+08	3.67175e+08	86	417.973	33.93	7	10	298.104	23.42	5	7	1927.82	47.45	13	54	1932.69	55.26	12	49
Q80U72	Scrib										Protein scribble homolog OS=Mus musculus GN=Scrib PE=1 SV=2 - [SCRIB_MOUSE]	0	0	1.74867e+07	2.23441e+07	81									1373.99	17.12	19	32	2069.26	20.91	22	49
P16546	Sptan										Spectrin alpha chain, brain OS=Mus musculus GN=Sptan1 PE=1 SV=4 - [SPTA2_MOUSE]	0	0	4.94848e+06	3.40781e+06	72									1613.82	15.45	24	39	1360.95	17.07	27	33
Q69ZN7	Myof										Myoferlin OS=Mus musculus GN=Myof PE=1 SV=2 - [MYOF_MOUSE]	313742	208165	1.24535e+07	6.86724e+06	64	86.3165	2.73	4	4	86.1222	1.61	2	3	1254.28	16.06	26	35	1379.46	14.11	22	36
O89001	Cpd										Carboxypeptidase D OS=Mus musculus GN=Cpd PE=1 SV=2 - [CBPD_MOUSE]	0	0	5.5701e+07	2.1605e+07	64									1156.32	21.35	21	33	1039.37	20.12	19	31
Q80TH2	Erbb2ip										Protein LAP2 OS=Mus musculus GN=Erbb2ip PE=1 SV=3 - [LAP2_MOUSE]	0	0	1.70432e+07	1.84899e+07	61									1126.16	20.47	18	29	1221.82	20.4	18	32
P08752	Gnai1										Guanine nucleotide-binding protein G(i) subunit alpha-2 OS=Mus musculus GN=Gnai2 PE=1 SV=5 - [GNAI2_MOUSE]	0	0	1.429e+08	1.43867e+08	60									1326.95	49.86	14	32	1226.44	54.37	15	28
Q8BMK4	Ckap4										Cytoskeleton-associated protein 4 OS=Mus musculus GN=Ckap4 PE=2 SV=2 - [CKAP4_MOUSE]	1.46346e+06	1.4487e+06	5.69621e+07	5.04779e+07	59	96.9891	8.35	3	5	54.2557	6.26	2	2	1409.99	58.09	25	32	1428.11	58.96	26	34
O08788	Dctn1										Dynactin subunit 1 OS=Mus musculus GN=Dctn1 PE=1 SV=3 - [DCTN1_MOUSE]	0	0	1.00734e+07	6.46305e+06	59									1056.97	23.81	19	27	1149.21	29.9	26	32
P13595	Ncam1										Neural cell adhesion molecule 1 OS=Mus musculus GN=Ncam1 PE=1 SV=3 - [NCAM1_MOUSE]	0	0	3.39055e+07	2.77642e+07	56									1305.75	22.96	18	32	889.383	21.61	17	24
Q8BKG3	Ptk7										Inactive tyrosine-protein kinase 7 OS=Mus musculus GN=Ptk7 PE=1 SV=1 - [PTK7_MOUSE]	0	0	2.2508e+07	1.71369e+07	55									1357.88	26.93	19	32	1019.27	23.07	16	23
P46935	Nedd4										E3 ubiquitin-protein ligase NEDD4 OS=Mus musculus GN=Nedd4 PE=1 SV=3 - [NEDD4_MOUSE]	799225	0	1.92844e+07	1.39774e+07	52	86.4236	4.06	2	2					783.061	26.38	18	25	991.909	24.69	16	29
Q8VDN2	Atp1a1										Sodium/potassium-transporting ATPase subunit alpha-1 OS=Mus musculus GN=Atp1a1 PE=1 SV=1 - [AT1A1_MOUSE]	0	601688	9.47839e+06	9.14211e+06	50					83.1015	2.93	2	3	1225.45	22.29	16	28	1038.22	18.96	15	25
P80313	Cct7										T-complex protein 1 subunit eta OS=Mus musculus GN=Cct7 PE=1 SV=1 - [TCPH_MOUSE]	0	0	2.29002e+07	2.66534e+07	48									794.901	29.23	12	23	799.805	27.39	11	25
Q9JKR6	Hyou1										Hypoxia up-regulated protein 1 OS=Mus musculus GN=Hyou1 PE=1 SV=1 - [HYOU1_MOUSE]	1.39152e+06	698683	2.69592e+07	1.62822e+07	48	73.2234	2.7	2	2	110.605	4.9	3	3	1106.46	29.43	19	26	1061.87	31.93	21	27
O09044	Snap23										Synaptosomal-associated protein 23 OS=Mus musculus GN=Snap23 PE=1 SV=1 - [SNP23_MOUSE]	0	0	7.88761e+07	6.65777e+07	47									1194.98	56.19	8	24	1157.15	59.52	9	23
Q62351	Tfrc										Transferrin receptor protein 1 OS=Mus musculus GN=Tfrc PE=1 SV=1 - [TFR1_MOUSE]	813007	0	2.53263e+07	1.63351e+07	47	93.5594	4.59	2	2					975.747	28.96	18	27	702.156	20.97	14	22
Q80WJ7	Mtdh										Protein LYRIC OS=Mus musculus GN=Mtdh PE=1 SV=1 - [LYRIC_MOUSE]	0	0	1.7801e+07	1.88049e+07	46									841.355	30.22	12	25	704.4	24.7	12	21
P97333	Nrp1										Neuropilin-1 OS=Mus musculus GN=Nrp1 PE=1 SV=2 - [NRP1_MOUSE]	0	0	1.68556e+07	1.21722e+07	45									1118.47	22.54	14	24	893.202	19.83	13	21
Q60766	Irgm1										Immunity-related GTPase family M protein 1 OS=Mus musculus GN=Irgm1 PE=1 SV=1 - [IRGM1_MOUSE]	0	0	1.49365e+07	8.76087e+07	43									432.546	16.14	6	10	1380.23	50.86	14	33
Q9CQW9	Ifitm3										Interferon-induced transmembrane protein 3 OS=Mus musculus GN=Ifitm3 PE=1 SV=1 - [IFM3_MOUSE]	3.65887e+06	0	2.83165e+07	1.72346e+08	42	337.298	20.44	2	9					1069.58	48.91	5	18	1931.29	48.91	6	33
Q00560	Il6st										Interleukin-6 receptor subunit beta OS=Mus musculus GN=Il6st PE=1 SV=1 - [IL6RB_MOUSE]	0	0	2.68789e+07	2.42944e+07	41									1150.17	26.61	15	25	785.977	18.1	11	16
P52332	Jak1										Tyrosine-protein kinase JAK1 OS=Mus musculus GN=Jak1 PE=1 SV=1 - [JAK1_MOUSE]	0	0	1.06752e+07	1.31602e+07	38									701.339	15.09	14	18	699.965	18.3	18	20
P27546	Map4										Microtubule-associated protein 4 OS=Mus musculus GN=Map4 PE=1 SV=3 - [MAP4_MOUSE]	0	0	6.49884e+06	3.76015e+06	38									600.271	22.84	17	22	445.487	16.18	13	16
P27601	Gna13										Guanine nucleotide-binding protein subunit alpha-13 OS=Mus musculus GN=Gna13 PE=1 SV=1 - [GNA13_MOUSE]	0	0	1.3857e+07	3.61749e+07	36									504.908	31.83	11	16	626.513	41.64	14	20
P37804	Tagln										Transgelin OS=Mus musculus GN=Tagln PE=1 SV=3 - [TAGL_MOUSE]	5.23281e+06	1.97185e+06	1.09432e+08	1.11196e+08	36	236.733	21.39	4	5	135.559	16.42	3	3	823.367	62.19	14	22	701.141	62.19	14	22
P42932	Cct8										T-complex protein 1 subunit theta OS=Mus musculus GN=Cct8 PE=1 SV=3 - [TCPQ_MOUSE]	1.47577e+06	0	1.36835e+07	2.00746e+07	35	142.041	8.94	5	5					780.998	40.88	20	20	814.515	38.69	19	20
P21279	Gnaq										Guanine nucleotide-binding protein G(q) subunit alpha OS=Mus musculus GN=Gnaq PE=1 SV=4 - [GNAQ_MOUSE]	0	0	5.65056e+07	5.30917e+07	35									629.961	49.58	15	17	645.321	45.4	14	18
Q60634	Flot2										Flotillin-2 OS=Mus musculus GN=Flot2 PE=1 SV=2 - [FLOT2_MOUSE]	0	0	2.07646e+07	3.33274e+07	34									831.889	31.31	11	20	652.104	30.61	10	14
O35609	Scamp3										Secretory carrier-associated membrane protein 3 OS=Mus musculus GN=Scamp3 PE=1 SV=3 - [SCAM3_MOUSE]	1.00107e+06	0	6.60782e+07	6.90047e+07	34	91.4236	8.31	2	2					1133.72	41.55	8	20	813.271	29.51	7	16
Q02053	Uba1										Ubiquitin-like modifier-activating enzyme 1 OS=Mus musculus GN=Uba1 PE=1 SV=1 - [UBA1_MOUSE]	1.69649e+06	0	2.03388e+07	1.77286e+07	34	100.149	3.88	3	3					812.347	21.93	16	19	771.116	19.09	13	18
P13020	Gsn										Gelsolin OS=Mus musculus GN=Gsn PE=1 SV=3 - [GELS_MOUSE]	0	0	1.65825e+07	1.77347e+07	32									590.107	21.15	11	14	678.807	28.85	14	18
P21278	Gna11										Guanine nucleotide-binding protein subunit alpha-11 OS=Mus musculus GN=Gna11 PE=1 SV=1 - [GNA11_MOUSE]	0	0	5.71772e+07	5.41301e+07	32									536.829	43.18	13	15	557.484	43.18	13	17
P80314	Cct2										T-complex protein 1 subunit beta OS=Mus musculus GN=Cct2 PE=1 SV=4 - [TCPB_MOUSE]	1.03482e+06	0	1.82935e+07	1.72307e+07	32	81.8656	5.61	2	2					844.151	31.4	14	17	831.084	36.26	14	17
P80316	Cct4										T-complex protein 1 subunit epsilon OS=Mus musculus GN=Cct5 PE=1 SV=1 - [TCPE_MOUSE]	430962	0	5.13421e+07	4.68672e+07	29	81.5536	4.25	2	2					580.398	32.53	13	15	633.713	28.84	11	16
P50247	Ahcy										Adenosylhomocysteinase OS=Mus musculus GN=Ahcy PE=1 SV=3 - [SAHH_MOUSE]	0	0	2.22407e+07	1.97208e+07	28									535.978	24.54	9	14	518.65	22.69	9	14
Q62261	Sptbn1										Spectrin beta chain, brain 1 OS=Mus musculus GN=Sptbn1 PE=1 SV=2 - [SPTB2_MOUSE]	0	0	2.4323e+06	1.76518e+06	28									689.068	6.05	9	16	520.248	9.06	12	12
Q61543	Glg1										Golgi apparatus protein 1 OS=Mus musculus GN=Glg1 PE=1 SV=1 - [GSLG1_MOUSE]	0	0	1.34335e+07	8.97882e+06	27									496.21	12.85	13	13	518.868	13.62	13	14
P08249	Mdh2										Malate dehydrogenase, mitochondrial OS=Mus musculus GN=Mdh2 PE=1 SV=3 - [MDHM_MOUSE]	0	0	2.23106e+07	2.37429e+07	26									539.693	40.83	10	13	514.388	43.49	11	13
Q8BGD9	Eif4b										Eukaryotic translation initiation factor 4B OS=Mus musculus GN=Eif4b PE=1 SV=1 - [IF4B_MOUSE]	0	0	1.96212e+06	3.53362e+06	25									471.883	15.22	5	13	416.098	17.68	7	12
Q922F4	Tubb6										Tubulin beta-6 chain OS=Mus musculus GN=Tubb6 PE=1 SV=1 - [TBB6_MOUSE]	9.21043e+06	0	8.48978e+07	1.06113e+08	25	258.875	11.41	4	6					658.229	24.38	9	15	711.27	23.49	9	16
Q9DC51	Gnai3										Guanine nucleotide-binding protein G(k) subunit alpha OS=Mus musculus GN=Gnai3 PE=1 SV=3 - [GNAI3_MOUSE]	0	0	4.81999e+07	5.20438e+07	25									426.844	32.2	9	13	545.619	31.64	10	12
Q9Z1Q9	Vars										Valyl-tRNA synthetase OS=Mus musculus GN=Vars PE=2 SV=1 - [SYVC_MOUSE]	761779	0	1.51001e+07	1.43261e+07	25	108.451	4.2	4	4					685.937	12.35	11	14	686.156	13.06	12	15
P09405	Ncl										Nucleolin OS=Mus musculus GN=Ncl PE=1 SV=2 - [NUCL_MOUSE]	0	0	1.83133e+07	2.27713e+07	24									446.475	16.27	9	10	620.177	20.23	14	14
Q8C129	Lnpep										Leucyl-cystinyl aminopeptidase OS=Mus musculus GN=Lnpep PE=1 SV=1 - [LCAP_MOUSE]	0	0	8.02882e+06	5.90786e+06	24									537.169	15.32	11	13	525.331	13.66	9	11
O35566	CD151										CD151 antigen OS=Mus musculus GN=Cd151 PE=2 SV=2 - [CD151_MOUSE]	0	0	3.1406e+07	1.70868e+07	24									611.216	6.32	2	13	559.507	6.32	2	11
P62259	Ywhae										14-3-3 protein epsilon OS=Mus musculus GN=Ywhae PE=1 SV=1 - [1433E_MOUSE]	0	0	1.29822e+07	1.94787e+07	23									449.108	36.08	7	15	285.592	31.37	6	8
P70168	Kpnb1										Importin subunit beta-1 OS=Mus musculus GN=Kpnb1 PE=1 SV=2 - [IMB1_MOUSE]	1.26136e+06	0	1.95455e+07	1.80706e+07	23	94.3254	2.63	2	2					568.862	14.38	11	14	500.817	10.27	7	11
P62908	Rps3										40S ribosomal protein S3 OS=Mus musculus GN=Rps3 PE=1 SV=1 - [RS3_MOUSE]	2.34549e+06	0	4.33033e+07	3.71977e+07	23	135.603	16.87	3	5					389.341	44.44	9	13	576.369	37.04	7	15
Q6NZJ6	Eif4g1										Eukaryotic translation initiation factor 4 gamma 1 OS=Mus musculus GN=Eif4g1 PE=1 SV=1 - [IF4G1_MOUSE]	0	0	9.79644e+06	3.85346e+06	23									357.573	8.75	9	11	413.774	7.12	8	12
Q9D8E6	Rpl4										60S ribosomal protein L4 OS=Mus musculus GN=Rpl4 PE=1 SV=3 - [RL4_MOUSE]	1.36371e+06	744534	1.88911e+07	3.12438e+07	22	160.178	8.11	3	4	96.9826	8.11	3	3	376.419	21.96	8	10	613.552	31.74	11	19
P05064	Aldoa										Fructose-bisphosphate aldolase A OS=Mus musculus GN=Aldoa PE=1 SV=2 - [ALDOA_MOUSE]	1.60508e+06	0	1.38249e+07	2.07954e+07	22	114.174	7.42	2	2					620.434	33.79	11	12	456.413	30.49	11	12
P15379	CD44										CD44 antigen OS=Mus musculus GN=Cd44 PE=1 SV=3 - [CD44_MOUSE]	0	0	2.1111e+07	2.81692e+07	22									416.644	6.04	5	12	361.014	6.04	5	10
P63094	Gnas										Guanine nucleotide-binding protein G(s) subunit alpha isoforms short OS=Mus musculus GN=Gnas PE=1 SV=1 - [GNAS2_MOUSE]	0	0	2.90961e+07	2.9852e+07	22									317.376	25.89	8	10	422.325	29.19	9	12
Q8BKC5	Ipo5										Importin-5 OS=Mus musculus GN=Ipo5 PE=1 SV=3 - [IPO5_MOUSE]	0	0	8.99894e+06	3.89188e+06	22									555.149	10.39	7	11	444.003	6.11	4	11
P10852	Slc3a2										4F2 cell-surface antigen heavy chain OS=Mus musculus GN=Slc3a2 PE=1 SV=1 - [4F2_MOUSE]	0	0	1.60844e+07	2.23903e+07	21									379.846	13.88	5	9	515.037	28.71	12	12
P47911	Rpl6										60S ribosomal protein L6 OS=Mus musculus GN=Rpl6 PE=1 SV=3 - [RL6_MOUSE]	0	0	1.5022e+07	1.63719e+07	21									259.024	18.24	8	11	267.047	20.95	7	10
P46061	Rangap1										Ran GTPase-activating protein 1 OS=Mus musculus GN=Rangap1 PE=1 SV=2 - [RAGP1_MOUSE]	0	0	8.42244e+06	8.55433e+06	21									494.518	9.68	4	9	709.036	11.54	6	12
Q60715	P4ha1										Prolyl 4-hydroxylase subunit alpha-1 OS=Mus musculus GN=P4ha1 PE=2 SV=2 - [P4HA1_MOUSE]	0	0	7.9775e+06	7.83706e+06	21									398.293	23.22	12	12	332	18.16	9	9
Q9Z0P4	Palm										Paralemmin-1 OS=Mus musculus GN=Palm PE=1 SV=1 - [PALM_MOUSE]	0	0	3.34623e+07	2.69589e+07	21									591.739	28.72	7	12	477.042	28.72	7	9
P80317	Cct6a										T-complex protein 1 subunit zeta OS=Mus musculus GN=Cct6a PE=1 SV=3 - [TCPZ_MOUSE]	515066	0	8.19976e+06	9.60387e+06	20	54.2336	4.33	2	2					508.762	31.83	11	13	374.945	25.8	9	9
O35375	Nrp2										Neuropilin-2 OS=Mus musculus GN=Nrp2 PE=2 SV=2 - [NRP2_MOUSE]	0	0	6.77731e+06	6.30228e+06	20									499.147	9.99	7	13	258.477	8.49	6	7
P14206	Rpsa										40S ribosomal protein SA OS=Mus musculus GN=Rpsa PE=1 SV=4 - [RSSA_MOUSE]	0	0	2.13344e+07	2.87214e+07	19									411.255	28.81	6	10	392.15	31.19	6	9
Q60605	Myl6										Myosin light polypeptide 6 OS=Mus musculus GN=Myl6 PE=1 SV=3 - [MYL6_MOUSE]	0	0	1.02948e+07	1.18965e+07	19									473.319	50.33	7	12	328.511	44.37	6	7
Q921H8	Acaa1a										3-ketoacyl-CoA thiolase A, peroxisomal OS=Mus musculus GN=Acaa1a PE=2 SV=1 - [THIKA_MOUSE]	0	0	6.53616e+06	9.62629e+06	18									431.328	27.36	8	10	428.343	32.08	8	8
P62071	Rras2										Ras-related protein R-Ras2 OS=Mus musculus GN=Rras2 PE=1 SV=1 - [RRAS2_MOUSE]	0	0	1.67739e+07	1.61497e+07	18									390.121	39.71	7	9	407.629	43.14	8	9
Q61335	Bcap31										B-cell receptor-associated protein 31 OS=Mus musculus GN=Bcap31 PE=1 SV=3 - [BAP31_MOUSE]	0	0	3.55864e+06	3.15136e+06	18									316.803	19.59	6	9	277.188	19.59	7	9
O35737	Hnrnph1										Heterogeneous nuclear ribonucleoprotein H OS=Mus musculus GN=Hnrnph1 PE=1 SV=3 - [HNRH1_MOUSE]	0	0	2.09886e+07	1.78433e+07	18									484.244	26.5	8	11	361.409	19.38	6	7
O70458	Osmr										Oncostatin-M-specific receptor subunit beta OS=Mus musculus GN=Osmr PE=1 SV=1 - [OSMR_MOUSE]	0	0	1.40205e+07	1.15191e+07	18									385.459	11.84	7	10	324.618	13.08	8	8
P41731	CD63										CD63 antigen OS=Mus musculus GN=Cd63 PE=1 SV=2 - [CD63_MOUSE]	0	0	5.03429e+07	3.94248e+07	18									344.931	7.56	2	9	294.636	7.56	2	9
Q62167	Ddx3x										ATP-dependent RNA helicase DDX3X OS=Mus musculus GN=Ddx3x PE=1 SV=3 - [DDX3X_MOUSE]	0	0	7.66683e+06	1.58744e+07	17									299.031	9.21	5	9	361.951	11.03	6	8
Q921M7	Fam49b										Protein FAM49B OS=Mus musculus GN=Fam49b PE=2 SV=1 - [FA49B_MOUSE]	0	0	7.67218e+06	9.97207e+06	17									287.12	27.47	6	7	364.308	33.95	8	10
O08917	Flot1										Flotillin-1 OS=Mus musculus GN=Flot1 PE=1 SV=1 - [FLOT1_MOUSE]	0	0	5.5581e+06	7.06989e+06	17									353.915	21.5	7	8	430.338	24.07	8	9
P14869	Rplp0										60S acidic ribosomal protein P0 OS=Mus musculus GN=Rplp0 PE=1 SV=3 - [RLA0_MOUSE]	0	0	6.34301e+07	7.43944e+07	17									454.578	38.17	8	9	388.674	34.07	7	8
P18760	Cfl1										Cofilin-1 OS=Mus musculus GN=Cfl1 PE=1 SV=3 - [COF1_MOUSE]	0	0	3.77657e+07	4.31036e+07	17									432.655	40.96	5	7	466.272	47.59	7	10
P25444	Rps2										40S ribosomal protein S2 OS=Mus musculus GN=Rps2 PE=1 SV=3 - [RS2_MOUSE]	0	0	2.25528e+07	2.11949e+07	17									298.397	33.45	9	9	317.21	30.03	8	8
P30681	Hmgb2										High mobility group protein B2 OS=Mus musculus GN=Hmgb2 PE=1 SV=3 - [HMGB2_MOUSE]	0	0	2.28347e+07	2.04328e+07	17									208.657	23.81	6	7	303.086	29.52	8	10
Q9CQ19	Myl9										Myosin regulatory light polypeptide 9 OS=Mus musculus GN=Myl9 PE=1 SV=3 - [MYL9_MOUSE]	0	0	12191980	1.04785e+07	17									372.862	33.72	5	9	293.947	33.72	5	8
Q9WUK2	Eif4h										Eukaryotic translation initiation factor 4H OS=Mus musculus GN=Eif4h PE=1 SV=3 - [IF4H_MOUSE]	0	0	1.0404e+07	6.30466e+06	17									210.924	29.84	6	7	325.977	32.26	6	10
Q922Q8	Lrrc59										Leucine-rich repeat-containing protein 59 OS=Mus musculus GN=Lrrc59 PE=2 SV=1 - [LRC59_MOUSE]	0	0	2.49481e+07	3.58259e+07	16									379.168	34.53	9	10	265.218	26.71	6	6
Q61411	Hras1										GTPase HRas OS=Mus musculus GN=Hras1 PE=1 SV=2 - [RASH_MOUSE]	0	0	2.58637e+07	3.21796e+07	16									337.06	33.33	5	8	354.407	32.28	5	8
P08556	Nras										GTPase NRas OS=Mus musculus GN=Nras PE=2 SV=1 - [RASN_MOUSE]	0	0	2.58637e+07	3.21796e+07	16									337.06	33.33	5	8	366.015	32.28	5	8
Q3UPL0	Sec31a										Protein transport protein Sec31A OS=Mus musculus GN=Sec31a PE=1 SV=2 - [SC31A_MOUSE]	0	0	3.12533e+06	3.83254e+06	16									388.914	8.37	7	11	205.858	5.69	5	5
P18872	Gnao1										Guanine nucleotide-binding protein G(o) subunit alpha OS=Mus musculus GN=Gnao1 PE=1 SV=3 - [GNAO_MOUSE]	0	0	2.37218e+07	2.86047e+07	16									322.122	21.47	6	8	306.135	21.47	6	8
Q80VQ1	Lrrc1										Leucine-rich repeat-containing protein 1 OS=Mus musculus GN=Lrrc1 PE=2 SV=2 - [LRRC1_MOUSE]	0	0	4.65324e+06	5.48884e+06	16									365.618	13.55	5	7	550.146	13.55	5	9
Q04736	Yes1										Tyrosine-protein kinase Yes OS=Mus musculus GN=Yes1 PE=1 SV=3 - [YES_MOUSE]	0	0	9.14888e+06	1.0166e+07	16									232.373	22.92	7	8	299.173	17.74	6	8
P05202	Got2										Aspartate aminotransferase, mitochondrial OS=Mus musculus GN=Got2 PE=1 SV=1 - [AATM_MOUSE]	0	0	3.37709e+07	3.60727e+07	16									442.247	21.4	7	8	402.109	20.23	7	8
Q4PZA2	Ece1										Endothelin-converting enzyme 1 OS=Mus musculus GN=Ece1 PE=1 SV=1 - [ECE1_MOUSE]	0	0	5.68284e+06	6.05536e+06	16									304.642	9.36	5	7	295	9.49	6	9
Q9DBJ1	Pgam1										Phosphoglycerate mutase 1 OS=Mus musculus GN=Pgam1 PE=1 SV=3 - [PGAM1_MOUSE]	0	0	9.07522e+06	8.61918e+06	16									266.16	30.31	6	8	236.941	42.52	7	8
P47963	Rpl13										60S ribosomal protein L13 OS=Mus musculus GN=Rpl13 PE=2 SV=3 - [RL13_MOUSE]	0	0	1.2385e+07	7.91744e+06	16									322.756	16.11	3	8	275.484	16.11	3	8
P27659	Rpl3										60S ribosomal protein L3 OS=Mus musculus GN=Rpl3 PE=2 SV=3 - [RL3_MOUSE]	0	0	5.7906e+06	1.04819e+07	15									318.04	13.15	4	8	271.089	15.88	5	7
P97311	Mcm6										DNA replication licensing factor MCM6 OS=Mus musculus GN=Mcm6 PE=1 SV=1 - [MCM6_MOUSE]	0	0	3.5442e+06	5.8757e+06	15									308.032	7.92	5	6	406.147	13.76	8	9
P26043	Rdx										Radixin OS=Mus musculus GN=Rdx PE=1 SV=3 - [RADI_MOUSE]	0	0	5.10879e+06	8.11485e+06	15									165.746	3.6	2	5	334.375	14.41	9	10
Q6P5F7	Ttyh3										Protein tweety homolog 3 OS=Mus musculus GN=Ttyh3 PE=1 SV=1 - [TTYH3_MOUSE]	0	0	7982031	1.00144e+07	15									407.471	12.98	5	9	359.098	8.78	3	6
Q9D0E1	Hnrnpm										Heterogeneous nuclear ribonucleoprotein M OS=Mus musculus GN=Hnrnpm PE=1 SV=3 - [HNRPM_MOUSE]	0	0	8.53586e+06	1.04346e+07	15									250.245	9.88	5	7	317.906	18.11	7	8
P59222	Scarf2										Scavenger receptor class F member 2 OS=Mus musculus GN=Scarf2 PE=1 SV=1 - [SREC2_MOUSE]	0	0	4.41716e+06	4.1809e+06	15									276.242	6.84	4	7	260.752	9.6	6	8
P61982	Ywhag										14-3-3 protein gamma OS=Mus musculus GN=Ywhag PE=1 SV=2 - [1433G_MOUSE]	0	0	9.97663e+06	8.80723e+06	15									305.656	32.39	7	8	315.295	28.74	6	7
Q99NB9	Sf3ba										Splicing factor 3B subunit 1 OS=Mus musculus GN=Sf3b1 PE=1 SV=1 - [SF3B1_MOUSE]	0	0	3.16755e+06	2.559e+06	15									226.338	6.13	5	6	292.325	7.98	7	9
Q8K021	Scamp1										Secretory carrier-associated membrane protein 1 OS=Mus musculus GN=Scamp1 PE=1 SV=1 - [SCAM1_MOUSE]	0	0	1.55483e+07	1.07596e+07	15									388.727	32.54	6	10	236.061	21.6	4	5
P14901	Hmox1										Heme oxygenase 1 OS=Mus musculus GN=Hmox1 PE=1 SV=1 - [HMOX1_MOUSE]	0	0	4.84514e+06	1.00205e+07	14									275.917	24.57	5	7	307.326	30.8	6	7
P26040	Ezr										Ezrin OS=Mus musculus GN=Ezr PE=1 SV=3 - [EZRI_MOUSE]	0	0	3.79313e+06	7.59245e+06	14									216.541	6.48	3	6	260.755	10.92	7	8
Q6IRU2	Tpm4										Tropomyosin alpha-4 chain OS=Mus musculus GN=Tpm4 PE=2 SV=3 - [TPM4_MOUSE]	0	426339	6.09175e+06	1.04691e+07	14					122.708	6.05	2	3	600.178	27.02	6	11	361.223	21.77	5	6
P54071	Idh2										Isocitrate dehydrogenase [NADP], mitochondrial OS=Mus musculus GN=Idh2 PE=1 SV=3 - [IDHP_MOUSE]	0	488488	7.26689e+06	8.57358e+06	14					71.4357	6.64	2	2	508.881	27.43	9	10	263.328	17.48	6	6
P35700	Prdx1										Peroxiredoxin-1 OS=Mus musculus GN=Prdx1 PE=1 SV=1 - [PRDX1_MOUSE]	0	0	1.4009e+07	1.52984e+07	14									279.989	35.18	6	8	219.425	35.18	5	6
Q99PT1	Arhgdia										Rho GDP-dissociation inhibitor 1 OS=Mus musculus GN=Arhgdia PE=1 SV=3 - [GDIR1_MOUSE]	1.95502e+06	0	2.93529e+07	3.19573e+07	14	127.394	15.69	2	2					326.031	49.51	8	9	326.256	46.08	6	7
Q9CQ22	Lamtor1										Ragulator complex protein LAMTOR1 OS=Mus musculus GN=Lamtor1 PE=1 SV=1 - [LTOR1_MOUSE]	0	0	1.89588e+07	1.83402e+07	14									216.897	42.24	4	4	418.628	57.14	6	10
P35980	Rpl18										60S ribosomal protein L18 OS=Mus musculus GN=Rpl18 PE=2 SV=3 - [RL18_MOUSE]	0	0	9.10788e+06	8.09188e+06	14									353.341	21.28	3	8	233.495	32.45	5	6
P10833	Rras										Ras-related protein R-Ras OS=Mus musculus GN=Rras PE=2 SV=1 - [RRAS_MOUSE]	0	0	1.79721e+07	1.58133e+07	14									340.324	41.28	7	7	391.563	45.87	7	7
P68254	Ywhaq										14-3-3 protein theta OS=Mus musculus GN=Ywhaq PE=1 SV=1 - [1433T_MOUSE]	0	0	1.17e+07	1.01375e+07	14									308.033	32.65	6	7	388.466	28.57	5	7
P97855	G3bp1										Ras GTPase-activating protein-binding protein 1 OS=Mus musculus GN=G3bp1 PE=1 SV=1 - [G3BP1_MOUSE]	0	0	1.33642e+07	1.12293e+07	14									246.576	22.58	6	8	177.662	16.56	5	6
Q8BU31	Rap2c										Ras-related protein Rap-2c OS=Mus musculus GN=Rap2c PE=1 SV=1 - [RAP2C_MOUSE]	0	0	2.7695e+07	2.29198e+07	14									383.52	39.89	6	7	353.147	39.89	6	7
P68510	Ywhah										14-3-3 protein eta OS=Mus musculus GN=Ywhah PE=1 SV=2 - [1433F_MOUSE]	0	0	8.06407e+06	5.61067e+06	14									237.287	21.95	6	8	218.076	16.26	5	6
P60904	Dnajc5										DnaJ homolog subfamily C member 5 OS=Mus musculus GN=Dnajc5 PE=1 SV=1 - [DNJC5_MOUSE]	0	0	2.86833e+07	1.84764e+07	14									356.985	54.04	7	8	200.811	25.76	3	6
P67778	Phb										Prohibitin OS=Mus musculus GN=Phb PE=1 SV=1 - [PHB_MOUSE]	0	0	3.45808e+07	1.74994e+07	14									304.308	33.09	7	7	264.582	26.84	6	7
Q8QZT1	Acat1										Acetyl-CoA acetyltransferase, mitochondrial OS=Mus musculus GN=Acat1 PE=1 SV=1 - [THIL_MOUSE]	0	0	7.47349e+06	3.04215e+06	14									515.506	25.24	7	10	250.125	10.61	3	4
O89051	Itm2b										Integral membrane protein 2B OS=Mus musculus GN=Itm2b PE=2 SV=1 - [ITM2B_MOUSE]	0	0	4.96424e+06	1.71452e+07	13									133.665	10.9	2	3	409.366	40.98	8	10
Q99J93	Ifitm2										Interferon-induced transmembrane protein 2 OS=Mus musculus GN=Ifitm2 PE=2 SV=1 - [IFM2_MOUSE]	0	0	1.09193e+07	3.23318e+07	13									247.149	33.33	3	5	383.632	33.33	3	8
Q2TBE6	Pi4k2a										Phosphatidylinositol 4-kinase type 2-alpha OS=Mus musculus GN=Pi4k2a PE=1 SV=1 - [P4K2A_MOUSE]	0	0	3.2423e+06	7.73913e+06	13									351.227	13.36	5	6	357.413	16.91	5	7
Q62523	yx										Zyxin OS=Mus musculus GN=Zyx PE=1 SV=2 - [ZYX_MOUSE]	0	0	4.6811e+06	9.83261e+06	13									214.082	10.11	4	8	145.815	10.82	4	5
P80315	Cct4										T-complex protein 1 subunit delta OS=Mus musculus GN=Cct4 PE=1 SV=3 - [TCPD_MOUSE]	870891	0	1.12361e+07	1.58781e+07	13	66.2649	5.01	2	2					249.78	20.04	7	7	307.035	18.92	8	8
P40142	Tkt										Transketolase OS=Mus musculus GN=Tkt PE=1 SV=1 - [TKT_MOUSE]	514554	0	1.06666e+07	1.39114e+07	13	74.1461	3.37	3	3					280.223	12.52	7	8	340.781	15.09	8	8
P19157	Gstp1										Glutathione S-transferase P 1 OS=Mus musculus GN=Gstp1 PE=1 SV=2 - [GSTP1_MOUSE]	0	0	1.58502e+07	1.64166e+07	13									313.868	35.24	5	7	355.291	30	4	6
Q8BGQ7	Aars										Alanyl-tRNA synthetase, cytoplasmic OS=Mus musculus GN=Aars PE=1 SV=1 - [SYAC_MOUSE]	0	0	5.37162e+06	5.48905e+06	13									232.228	8.99	7	7	211.045	5.89	5	6
Q8BXZ1	Tmx3										Protein disulfide-isomerase TMX3 OS=Mus musculus GN=Tmx3 PE=1 SV=2 - [TMX3_MOUSE]	0	0	1.38214e+07	1.40083e+07	13									305.447	14.47	5	6	351.909	14.47	6	7
Q68FL6	Mars										Methionyl-tRNA synthetase, cytoplasmic OS=Mus musculus GN=Mars PE=2 SV=1 - [SYMC_MOUSE]	0	0	4.65279e+06	4.35981e+06	13									147.522	10.09	5	5	225.58	13.3	7	8
Q9Z127	Slc7a5										Large neutral amino acids transporter small subunit 1 OS=Mus musculus GN=Slc7a5 PE=1 SV=2 - [LAT1_MOUSE]	0	0	1.40027e+07	1.30446e+07	13									250.934	8.4	3	6	236.881	8.4	3	7
Q3THE2	Myl12b										Myosin regulatory light chain 12B OS=Mus musculus GN=Myl12b PE=1 SV=2 - [ML12B_MOUSE]	1.53597e+06	0	2.33991e+07	1.97447e+07	13	94.0442	12.21	2	2					332.29	27.91	4	7	304.363	33.72	5	8
P24668	M6pr										Cation-dependent mannose-6-phosphate receptor OS=Mus musculus GN=M6pr PE=1 SV=1 - [MPRD_MOUSE]	0	0	1.25731e+07	1.03664e+07	13									297.823	26.62	5	6	317.806	21.94	5	7
P97461	Prs5										40S ribosomal protein S5 OS=Mus musculus GN=Rps5 PE=2 SV=3 - [RS5_MOUSE]	0	0	1.17114e+07	8.75117e+06	13									250.495	38.24	6	8	201.203	29.41	5	5
Q8CG48	Smc2										Structural maintenance of chromosomes protein 2 OS=Mus musculus GN=Smc2 PE=1 SV=2 - [SMC2_MOUSE]	0	0	3.08287e+06	2.2139e+06	13									269.811	7.56	7	7	195.413	6.47	6	6
Q8R2Y2	Mcam										Cell surface glycoprotein MUC18 OS=Mus musculus GN=Mcam PE=1 SV=1 - [MUC18_MOUSE]	0	0	8.35918e+06	5.25398e+06	13									228.942	16.36	7	7	229.924	11.57	5	6
Q6A026	Pds5a										Sister chromatid cohesion protein PDS5 homolog A OS=Mus musculus GN=Pds5a PE=2 SV=3 - [PDS5A_MOUSE]	0	0	7.10558e+06	3.36e+06	13									295.336	8.18	7	7	372.277	6.38	5	6
O70439	Stx7										Syntaxin-7 OS=Mus musculus GN=Stx7 PE=1 SV=3 - [STX7_MOUSE]	0	0	9.02726e+06	9.92357e+06	12									362.552	43.3	7	7	251.126	26.05	5	5
Q61656	Ddx5										Probable ATP-dependent RNA helicase DDX5 OS=Mus musculus GN=Ddx5 PE=1 SV=2 - [DDX5_MOUSE]	0	0	2.05029e+07	2.12697e+07	12									203.343	7.17	5	6	223.575	7	4	6
P48678	Lmna										Prelamin-A/C OS=Mus musculus GN=Lmna PE=1 SV=2 - [LMNA_MOUSE]	0	0	2.82604e+06	2.86874e+06	12									177.614	7.52	5	5	231.704	10.68	7	7
Q9QZE5	Copg										Coatomer subunit gamma OS=Mus musculus GN=Copg PE=2 SV=1 - [COPG_MOUSE]	0	0	6.85758e+06	6.95084e+06	12									183.962	9.27	4	5	188.988	9.61	5	7
Q61699	Hsph1										Heat shock protein 105 kDa OS=Mus musculus GN=Hsph1 PE=1 SV=2 - [HS105_MOUSE]	0	0	7.2961e+06	6.92687e+06	12									247.321	9.32	6	6	230.519	9.21	6	6
Q9CQV8	Ywhab										14-3-3 protein beta/alpha OS=Mus musculus GN=Ywhab PE=1 SV=3 - [1433B_MOUSE]	0	0	7.68549e+06	7.01655e+06	12									184.477	25.2	6	7	189.148	17.48	4	5
P26231	Ctnna1										Catenin alpha-1 OS=Mus musculus GN=Ctnna1 PE=1 SV=1 - [CTNA1_MOUSE]	0	0	7.30365e+06	6.14912e+06	12									302.655	8.5	4	6	265.549	10.82	5	6
P53026	Rpl10a										60S ribosomal protein L10a OS=Mus musculus GN=Rpl10a PE=1 SV=3 - [RL10A_MOUSE]	0	0	1.65713e+07	1.3665e+07	12									173.852	20.28	5	5	241.778	29.49	6	7
Q8R1B4	Eif3c										Eukaryotic translation initiation factor 3 subunit C OS=Mus musculus GN=Eif3c PE=1 SV=1 - [EIF3C_MOUSE]	0	0	7.15618e+06	5.46648e+06	12									295.421	9.44	6	6	313.818	7.9	5	6
Q9WV91	Ptfgrn										Prostaglandin F2 receptor negative regulator OS=Mus musculus GN=Ptgfrn PE=1 SV=2 - [FPRP_MOUSE]	0	0	5.73777e+06	3.63066e+06	12									190.435	5.35	3	5	201.429	9.22	6	7
Q5Y5T1	Zdhhc20										Probable palmitoyltransferase ZDHHC20 OS=Mus musculus GN=Zdhhc20 PE=2 SV=1 - [ZDH20_MOUSE]	0	0	5.23932e+06	1.1395e+07	11									314.663	7.89	2	6	196.937	12.37	3	5
Q8K201	Kct2										Keratinocyte-associated transmembrane protein 2 OS=Mus musculus GN=Kct2 PE=2 SV=2 - [KCT2_MOUSE]	0	0	7.43384e+06	1.26261e+07	11									257.991	13.9	3	7	152.531	13.9	3	4
Q99LI2	Clcc1										Chloride channel CLIC-like protein 1 OS=Mus musculus GN=Clcc1 PE=1 SV=1 - [CLCC1_MOUSE]	0	0	4.37349e+06	5.47043e+06	11									201.921	11.32	4	5	216.05	14.1	5	6
P97351	Rps3a										40S ribosomal protein S3a OS=Mus musculus GN=Rps3a PE=1 SV=3 - [RS3A_MOUSE]	709080	0	7.93276e+06	9.40859e+06	11	85.4939	8.71	2	3					206.493	18.56	4	6	296.622	21.97	6	8
Q8BPM0	Daam1										Disheveled-associated activator of morphogenesis 1 OS=Mus musculus GN=Daam1 PE=2 SV=4 - [DAAM1_MOUSE]	0	0	2.13539e+06	2.27331e+06	11									155.907	4.36	4	5	184.268	5.48	5	6
Q9ER00	Stx12										Syntaxin-12 OS=Mus musculus GN=Stx12 PE=1 SV=1 - [STX12_MOUSE]	0	0	1.29957e+07	1.38186e+07	11									337.026	32.48	7	7	157.392	14.96	3	4
P30416	Fkbp4										Peptidyl-prolyl cis-trans isomerase FKBP4 OS=Mus musculus GN=Fkbp4 PE=1 SV=5 - [FKBP4_MOUSE]	0	0	4.58533e+06	4.69931e+06	11									240.535	13.32	5	6	201.786	10.04	4	5
Q922D8	Mthfd1										C-1-tetrahydrofolate synthase, cytoplasmic OS=Mus musculus GN=Mthfd1 PE=1 SV=4 - [C1TC_MOUSE]	0	0	6.28111e+06	6.22883e+06	11									214.701	8.45	6	6	209.979	6.74	5	5
Q6PGH0	Ubtd2										Ubiquitin domain-containing protein 2 OS=Mus musculus GN=Ubtd2 PE=2 SV=1 - [UBTD2_MOUSE]	0	0	5.73488e+06	5.13024e+06	11									111.745	16.67	4	4	214.297	20.09	4	7
Q8BU30	Iars										Isoleucyl-tRNA synthetase, cytoplasmic OS=Mus musculus GN=Iars PE=2 SV=2 - [SYIC_MOUSE]	0	0	5.63598e+06	4.34392e+06	11									160.406	5.63	5	5	199.919	5.63	5	6
Q3V3R1	Mthfd1l										Monofunctional C1-tetrahydrofolate synthase, mitochondrial OS=Mus musculus GN=Mthfd1l PE=1 SV=2 - [C1TM_MOUSE]	0	0	5.46456e+06	4.07139e+06	11									225.516	7.06	5	6	193.861	5.53	4	5
Q9QY73	Tmem59										Transmembrane protein 59 OS=Mus musculus GN=Tmem59 PE=1 SV=2 - [TMM59_MOUSE]	0	0	1.62391e+07	1.16926e+07	11									215.418	7.74	2	5	236.997	15.17	3	6
P13864	Dnmt1										DNA (cytosine-5)-methyltransferase 1 OS=Mus musculus GN=Dnmt1 PE=1 SV=5 - [DNMT1_MOUSE]	0	0	4.35369e+06	2.60276e+06	11									211.753	5.93	6	7	179.385	4.01	4	4
P61161	Actr2										Actin-related protein 2 OS=Mus musculus GN=Actr2 PE=1 SV=1 - [ARP2_MOUSE]	0	0	3.13624e+06	1.71441e+06	11									258.844	18.27	6	7	166.712	8.12	3	4
Q8BWT1	Acaa2										3-ketoacyl-CoA thiolase, mitochondrial OS=Mus musculus GN=Acaa2 PE=1 SV=3 - [THIM_MOUSE]	0	0	9.05986e+06	4.8306e+06	11									325.998	17.88	4	8	125.291	8.31	2	3
P51881	Slc25a5										ADP/ATP translocase 2 OS=Mus musculus GN=Slc25a5 PE=1 SV=3 - [ADT2_MOUSE]	0	0	1.99013e+07	9.74302e+06	11									237.041	14.77	4	5	247.36	10.74	3	6
O70251	Eer1b										Elongation factor 1-beta OS=Mus musculus GN=Eef1b PE=1 SV=5 - [EF1B_MOUSE]	0	0	8.21381e+06	1.71829e+07	10									288.094	28.44	4	5	274.579	28.44	4	5
Q91XV3	Basp1										Brain acid soluble protein 1 OS=Mus musculus GN=Basp1 PE=1 SV=3 - [BASP1_MOUSE]	0	0	2.04859e+06	3.16676e+06	10									211.737	31.86	4	4	267.245	54.42	6	6
Q9CQN1	Trap1										Heat shock protein 75 kDa, mitochondrial OS=Mus musculus GN=Trap1 PE=1 SV=1 - [TRAP1_MOUSE]	0	0	4.89719e+07	6.58616e+07	10									293.575	5.1	3	6	261.862	3.68	2	4
Q61598	Gdi2										Rab GDP dissociation inhibitor beta OS=Mus musculus GN=Gdi2 PE=1 SV=1 - [GDIB_MOUSE]	0	0	3.64246e+06	4.7635e+06	10									258.751	14.61	4	5	270.329	18.43	5	5
Q91WK2	Eif3h										Eukaryotic translation initiation factor 3 subunit H OS=Mus musculus GN=Eif3h PE=1 SV=1 - [EIF3H_MOUSE]	534447	0	5.83549e+06	6.03654e+06	10	85.9136	5.68	2	2					313.895	22.44	6	6	298.448	22.44	6	6
P63024	Vamp3										Vesicle-associated membrane protein 3 OS=Mus musculus GN=Vamp3 PE=1 SV=1 - [VAMP3_MOUSE]	0	0	9.02147e+06	7.72169e+06	10									275.797	47.57	3	4	270.256	47.57	3	6
Q9Z1Z0	Uso1										General vesicular transport factor p115 OS=Mus musculus GN=Uso1 PE=1 SV=2 - [USO1_MOUSE]	0	0	2.61763e+06	2.16628e+06	10									202.796	6.36	4	5	204.96	5.01	3	5
P54761	Ephb4										Ephrin type-B receptor 4 OS=Mus musculus GN=Ephb4 PE=1 SV=2 - [EPHB4_MOUSE]	0	0	2.7888e+06	2.01152e+06	10									213.947	7.29	6	6	179.726	5.78	4	4
Q8BMJ2	Lars										Leucyl-tRNA synthetase, cytoplasmic OS=Mus musculus GN=Lars PE=2 SV=2 - [SYLC_MOUSE]	0	0	7.93411e+06	5.21927e+06	10									118.17	7.64	4	4	293.046	10.44	6	6
Q8CG47	Smc4										Structural maintenance of chromosomes protein 4 OS=Mus musculus GN=Smc4 PE=1 SV=1 - [SMC4_MOUSE]	0	0	1.68527e+06	1.07744e+06	10									160.025	5.99	4	4	217.04	5.75	6	6
Q9Z1Q5	Clic1										Chloride intracellular channel protein 1 OS=Mus musculus GN=Clic1 PE=1 SV=3 - [CLIC1_MOUSE]	0	0	9.11516e+06	4.16114e+06	10									219.307	37.76	5	5	194.331	23.65	3	5
P42208	Sept2										Septin-2 OS=Mus musculus GN=Sept2 PE=1 SV=2 - [SEPT2_MOUSE]	0	0	7.01867e+06	2.83679e+06	10									262.095	20.78	5	6	134.74	7.48	2	4
P40124	Cap1										Adenylyl cyclase-associated protein 1 OS=Mus musculus GN=Cap1 PE=1 SV=4 - [CAP1_MOUSE]	0	0	2.94399e+06	2.41238e+07	9									153.341	10.13	3	3	214.768	18.35	6	6
Q76MZ3	Pp2r1a										Serine/threonine-protein phosphatase 2A 65 kDa regulatory subunit A alpha isoform OS=Mus musculus GN=Ppp2r1a PE=1 SV=3 - [2AAA_MOUSE]	0	0	2.33894e+06	6.98633e+06	9									109.193	8.83	4	4	223.739	11.04	5	5
P29341	Pabpc1										Polyadenylate-binding protein 1 OS=Mus musculus GN=Pabpc1 PE=1 SV=2 - [PABP1_MOUSE]	0	0	4.13967e+06	7.62022e+06	9									177.395	7.08	3	4	249.079	12.89	5	5
P11276	Pn1										Fibronectin OS=Mus musculus GN=Fn1 PE=1 SV=3 - [FINC_MOUSE]	0	0	1.80038e+06	3.14399e+06	9									121.993	1.9	3	3	303.638	3.35	5	6
O70589	Cask										Peripheral plasma membrane protein CASK OS=Mus musculus GN=Cask PE=1 SV=2 - [CSKP_MOUSE]	0	0	7.08907e+06	1.09709e+07	9									130.63	5.51	3	3	221.304	7.99	5	6
Q99MD9	Nasp										Nuclear autoantigenic sperm protein OS=Mus musculus GN=Nasp PE=1 SV=2 - [NASP_MOUSE]	0	0	3.01347e+06	4.44762e+06	9									142.843	6.86	3	3	216.584	11.9	5	6
P62962	Pfn1										Profilin-1 OS=Mus musculus GN=Pfn1 PE=1 SV=2 - [PROF1_MOUSE]	0	0	2.2297e+07	2.93949e+07	9									165.999	37.86	4	4	260.169	47.86	5	5
Q61553	Fscn1										Fascin OS=Mus musculus GN=Fscn1 PE=1 SV=4 - [FSCN1_MOUSE]	0	0	5.11365e+06	6.62261e+06	9									205.915	13.39	5	5	180.546	11.56	4	4
Q9WUM4	Coro1c										Coronin-1C OS=Mus musculus GN=Coro1c PE=1 SV=2 - [COR1C_MOUSE]	0	0	8.56602e+06	1.04428e+07	9									215	6.12	2	6	214.657	12.24	3	3
P62192	Psmc1										26S protease regulatory subunit 4 OS=Mus musculus GN=Psmc1 PE=1 SV=1 - [PRS4_MOUSE]	0	0	3.61532e+06	4.21613e+06	9									63.7715	7.5	3	3	164.936	13.86	5	6
O08807	Prdx4										Peroxiredoxin-4 OS=Mus musculus GN=Prdx4 PE=1 SV=1 - [PRDX4_MOUSE]	533063	0	5.04994e+06	5.8576e+06	9	58.7406	11.31	2	2					190.443	18.98	4	4	270.887	32.48	6	7
Q6ZQI3	Mlec										Malectin OS=Mus musculus GN=Mlec PE=2 SV=2 - [MLEC_MOUSE]	0	0	1.05518e+07	1.17962e+07	9									238.325	20.27	4	5	200.393	14.78	3	4
P35979	Rpl12										60S ribosomal protein L12 OS=Mus musculus GN=Rpl12 PE=1 SV=2 - [RL12_MOUSE]	0	0	1.10097e+07	1.1975e+07	9									243.815	45.45	5	5	205.794	35.76	4	4
P29758	Oat										Ornithine aminotransferase, mitochondrial OS=Mus musculus GN=Oat PE=1 SV=1 - [OAT_MOUSE]	0	0	8.30786e+06	8.59681e+06	9									257.233	13.21	4	5	241.277	10.93	3	4
Q9CWJ9	Atic										Bifunctional purine biosynthesis protein PURH OS=Mus musculus GN=Atic PE=1 SV=2 - [PUR9_MOUSE]	0	0	4.51557e+06	4.58857e+06	9									142.793	11.15	4	4	206.974	11.15	4	5
P17751	Tpi1										Triosephosphate isomerase OS=Mus musculus GN=Tpi1 PE=1 SV=4 - [TPIS_MOUSE]	1.31803e+06	912330	2.32031e+07	2.29439e+07	9	111.791	17.06	4	5	66.2986	12.71	3	3	423.232	39.8	8	10	313.762	35.12	7	7
P61226	Rap2b										Ras-related protein Rap-2b OS=Mus musculus GN=Rap2b PE=1 SV=1 - [RAP2B_MOUSE]	0	0	6.61356e+06	6.32451e+06	9									185.995	22.95	4	5	155.147	22.95	4	4
P57716	Ncstn										Nicastrin OS=Mus musculus GN=Ncstn PE=1 SV=3 - [NICA_MOUSE]	0	0	7.29668e+06	6.89642e+06	9									247.155	7.49	4	5	157.7	7.77	4	4
Q9ERN0	Scamp2										Secretory carrier-associated membrane protein 2 OS=Mus musculus GN=Scamp2 PE=2 SV=1 - [SCAM2_MOUSE]	0	0	1.25773e+07	1.18781e+07	9									252.334	9.73	2	5	207.698	9.73	2	4
Q9Z2X1	Hnrnpf										Heterogeneous nuclear ribonucleoprotein F OS=Mus musculus GN=Hnrnpf PE=1 SV=3 - [HNRPF_MOUSE]	0	0	1.71592e+07	1.4715e+07	9									223.454	10.6	3	4	261.215	13.73	4	5
O35682	Myadm										Myeloid-associated differentiation marker OS=Mus musculus GN=Myadm PE=2 SV=2 - [MYADM_MOUSE]	0	0	1.17529e+06	988996	9									293.566	7.81	2	6	107.259	7.81	2	3
Q3TXS7	Psmd1										26S proteasome non-ATPase regulatory subunit 1 OS=Mus musculus GN=Psmd1 PE=1 SV=1 - [PSMD1_MOUSE]	0	0	5.14556e+06	4.30292e+06	9									219.808	8.92	5	6	116.045	3.57	2	3
Q8VBT0	Tmx1										Thioredoxin-related transmembrane protein 1 OS=Mus musculus GN=Tmx1 PE=1 SV=1 - [TMX1_MOUSE]	0	0	1.39724e+07	9.78126e+06	9									172.545	12.95	4	5	167.241	12.95	4	4
Q99PL5	Rrbp1										Ribosome-binding protein 1 OS=Mus musculus GN=Rrbp1 PE=2 SV=2 - [RRBP1_MOUSE]	0	0	1.60928e+06	1031262	9									121.719	3.36	3	4	143.494	2.99	4	5
P62702	Rps4x										40S ribosomal protein S4, X isoform OS=Mus musculus GN=Rps4x PE=2 SV=2 - [RS4X_MOUSE]	0	0	7.3739e+06	4.46846e+06	9									160.253	17.87	5	5	109.06	12.93	3	4
Q9Z0F8	Adam17										Disintegrin and metalloproteinase domain-containing protein 17 OS=Mus musculus GN=Adam17 PE=1 SV=3 - [ADA17_MOUSE]	0	0	4.36183e+06	1.8577e+06	9									99.3871	5.93	4	5	84.1875	4.35	3	4
Q99P72	Rtn4										Reticulon-4 OS=Mus musculus GN=Rtn4 PE=1 SV=2 - [RTN4_MOUSE]	0	0	1.05028e+07	2.66243e+06	9									178.246	9.21	5	7	63.4752	4.56	2	2
Q8R2Q8	Bst2										Bone marrow stromal antigen 2 OS=Mus musculus GN=Bst2 PE=1 SV=1 - [BST2_MOUSE]	0	0	0	4.46066e+06	8													239.053	17.44	4	8
Q9DCL9	Paics										Multifunctional protein ADE2 OS=Mus musculus GN=Paics PE=1 SV=4 - [PUR6_MOUSE]	0	0	1.87381e+06	6.05691e+06	8									141.623	12.24	4	4	200.836	11.53	4	4
Q9JLB0	Mpp6										MAGUK p55 subfamily member 6 OS=Mus musculus GN=Mpp6 PE=1 SV=1 - [MPP6_MOUSE]	0	0	3.29912e+06	8.12824e+06	8									119.427	10.49	3	3	207.664	12.48	4	5
O55131	Sept7										Septin-7 OS=Mus musculus GN=Sept7 PE=1 SV=1 - [SEPT7_MOUSE]	0	0	2.71394e+06	4.79315e+06	8									108.895	7.57	3	3	152.238	12.16	5	5
P37913	Lig1										DNA ligase 1 OS=Mus musculus GN=Lig1 PE=1 SV=2 - [DNLI1_MOUSE]	0	0	4.99159e+06	8.13729e+06	8									141.427	2.84	2	4	128.159	2.84	2	4
Q9CX84	Tgs19										Regulator of G-protein signaling 19 OS=Mus musculus GN=Rgs19 PE=2 SV=1 - [RGS19_MOUSE]	0	0	6.82801e+06	9.39868e+06	8									123.498	11.11	2	2	170.356	34.72	5	6
P84099	Rpl19										60S ribosomal protein L19 OS=Mus musculus GN=Rpl19 PE=1 SV=1 - [RL19_MOUSE]	0	0	2.87764e+06	3.69781e+06	8									132.112	17.35	3	3	182.63	17.86	4	5
Q920E5	Fdps										Farnesyl pyrophosphate synthase OS=Mus musculus GN=Fdps PE=2 SV=1 - [FPPS_MOUSE]	0	803938	1.17967e+07	1.45021e+07	8					56.8657	7.93	2	2	208.977	18.13	5	5	167.585	18.13	5	5
P68040	Gnb2l1										Guanine nucleotide-binding protein subunit beta-2-like 1 OS=Mus musculus GN=Gnb2l1 PE=1 SV=3 - [GBLP_MOUSE]	0	0	7.05664e+06	7.88979e+06	8									168.857	20.5	4	4	159.163	10.09	4	4
Q91VC3	Eif4a3										Eukaryotic initiation factor 4A-III OS=Mus musculus GN=Eif4a3 PE=2 SV=3 - [IF4A3_MOUSE]	0	0	2.14179e+07	2.37713e+07	8									166.305	7.06	2	4	181.255	7.06	2	4
P25206	Mcm3										DNA replication licensing factor MCM3 OS=Mus musculus GN=Mcm3 PE=1 SV=2 - [MCM3_MOUSE]	0	0	1.14018e+07	1.25061e+07	8									170.143	6.4	3	3	249.955	13.05	5	5
Q03265	Atp5a1										ATP synthase subunit alpha, mitochondrial OS=Mus musculus GN=Atp5a1 PE=1 SV=1 - [ATPA_MOUSE]	0	0	1.26561e+07	1.31857e+07	8									233.032	11.93	5	5	140.728	7.41	3	3
P63276	Rps17										40S ribosomal protein S17 OS=Mus musculus GN=Rps17 PE=1 SV=2 - [RS17_MOUSE]	0	0	9.89608e+06	9.98085e+06	8									211.353	24.44	3	4	207.729	40	3	4
Q6ZQ38	Cand1										Cullin-associated NEDD8-dissociated protein 1 OS=Mus musculus GN=Cand1 PE=2 SV=2 - [CAND1_MOUSE]	0	0	8.40301e+06	8.26635e+06	8									144.746	3.82	3	4	149.807	3.9	4	4
Q9WU78	Pdcd6ip										Programmed cell death 6-interacting protein OS=Mus musculus GN=Pdcd6ip PE=1 SV=3 - [PDC6I_MOUSE]	0	0	3.58467e+06	3.45535e+06	8									159.61	5.75	4	4	125.903	5.98	4	4
Q8BH04	Pck2										Phosphoenolpyruvate carboxykinase [GTP], mitochondrial OS=Mus musculus GN=Pck2 PE=2 SV=1 - [PCKGM_MOUSE]	0	0	8.10621e+06	7.71782e+06	8									156.075	8.59	4	4	183.086	8.75	4	4
Q9Z2U0	Psma7										Proteasome subunit alpha type-7 OS=Mus musculus GN=Psma7 PE=1 SV=1 - [PSA7_MOUSE]	0	0	8.40899e+06	7.79849e+06	8									204.468	20.56	4	4	201.156	20.56	4	4
Q9CZT5	Vasn										Vasorin OS=Mus musculus GN=Vasn PE=2 SV=2 - [VASN_MOUSE]	0	0	4.97046e+06	4.55748e+06	8									185.474	8.77	4	4	181.103	8.77	4	4
Q91WB7	Ubtd1										Ubiquitin domain-containing protein 1 OS=Mus musculus GN=Ubtd1 PE=2 SV=1 - [UBTD1_MOUSE]	0	0	5.52815e+06	5.01253e+06	8									126.598	16.74	3	4	105.897	10.57	2	4
Q9QYK7	Rnf11										RING finger protein 11 OS=Mus musculus GN=Rnf11 PE=1 SV=1 - [RNF11_MOUSE]	0	0	7.92031e+06	7.13705e+06	8									220.924	46.75	4	4	180.727	46.75	4	4
O35114	Scarb2										Lysosome membrane protein 2 OS=Mus musculus GN=Scarb2 PE=1 SV=3 - [SCRB2_MOUSE]	0	0	6.80558e+06	6.13052e+06	8									148.92	7.53	2	3	239.755	12.34	4	5
Q6PB66	Lrpprc										Leucine-rich PPR motif-containing protein, mitochondrial OS=Mus musculus GN=Lrpprc PE=1 SV=2 - [LPPRC_MOUSE]	0	0	4.57361e+06	3.9834e+06	8									141.09	4.67	4	4	163.91	4.67	4	4
Q9QUR6	Prep										Prolyl endopeptidase OS=Mus musculus GN=Prep PE=2 SV=1 - [PPCE_MOUSE]	0	0	4.29734e+06	3.64962e+06	8									104.823	3.52	2	4	84.5993	3.52	2	4
P49718	Mcm5										DNA replication licensing factor MCM5 OS=Mus musculus GN=Mcm5 PE=2 SV=1 - [MCM5_MOUSE]	0	0	3.80599e+06	3.20228e+06	8									197.885	8.46	3	4	186.425	10.64	4	4
Q9QXS6	Dbn1										Drebrin OS=Mus musculus GN=Dbn1 PE=1 SV=4 - [DREB_MOUSE]	0	0	5.25982e+06	4.30695e+06	8									279.48	7.37	4	5	148.928	6.09	3	3
O35381	Anp32a										Acidic leucine-rich nuclear phosphoprotein 32 family member A OS=Mus musculus GN=Anp32a PE=1 SV=1 - [AN32A_MOUSE]	0	0	2.41012e+06	1.8284e+06	8									155.453	17.41	4	5	106.532	7.69	2	3
Q80ZJ1	Rap2a										Ras-related protein Rap-2a OS=Mus musculus GN=Rap2a PE=1 SV=2 - [RAP2A_MOUSE]	0	0	8.85107e+06	6.70693e+06	8									212.741	24.59	4	4	186.051	24.59	4	4
P62746	Rhob										Rho-related GTP-binding protein RhoB OS=Mus musculus GN=Rhob PE=1 SV=1 - [RHOB_MOUSE]	0	0	1.56892e+07	1.1836e+07	8									197.121	26.02	4	4	186.402	26.02	4	4
Q8CGK3	Lonp1										Lon protease homolog, mitochondrial OS=Mus musculus GN=Lonp1 PE=1 SV=2 - [LONM_MOUSE]	0	0	3.7975e+06	2.61416e+06	8									259.227	11.59	5	5	162.079	6.43	3	3
Q8BXA1	Golim4										Golgi integral membrane protein 4 OS=Mus musculus GN=Golim4 PE=1 SV=1 - [GOLI4_MOUSE]	0	0	2.08916e+06	1.37886e+06	8									205.015	9.01	4	4	117.583	6.56	3	4
P49817	Cav1										Caveolin-1 OS=Mus musculus GN=Cav1 PE=1 SV=1 - [CAV1_MOUSE]	0	0	3.68262e+07	2.39789e+07	8									138.186	29.78	4	4	165.915	24.16	3	4
O88569	Hnrnpa2b1										Heterogeneous nuclear ribonucleoproteins A2/B1 OS=Mus musculus GN=Hnrnpa2b1 PE=1 SV=2 - [ROA2_MOUSE]	0	0	4.69072e+06	2.89868e+06	8									281.171	17.85	4	5	190.02	14.16	3	3
O35658	C1qbp										Complement component 1 Q subcomponent-binding protein, mitochondrial OS=Mus musculus GN=C1qbp PE=1 SV=1 - [C1QBP_MOUSE]	0	0	2.55026e+07	1.44526e+07	8									307.503	20.5	4	5	270.902	15.83	2	3
P97496	Smarcc1										SWI/SNF complex subunit SMARCC1 OS=Mus musculus GN=Smarcc1 PE=1 SV=2 - [SMRC1_MOUSE]	0	0	3.46698e+06	1.58246e+06	8									144.095	7.07	4	4	151.489	5.53	4	4
Q9EQH3	Vps35										Vacuolar protein sorting-associated protein 35 OS=Mus musculus GN=Vps35 PE=1 SV=1 - [VPS35_MOUSE]	0	0	1.05395e+07	3.00798e+06	8									164.243	7.91	4	4	134.428	5.9	4	4
Q9JIW9	Ralb										Ras-related protein Ral-B OS=Mus musculus GN=Ralb PE=2 SV=1 - [RALB_MOUSE]	0	0	2.26133e+07	3.33845e+06	8									203.544	15.53	4	4	233.379	15.53	3	4
P62334	Psmc6										26S protease regulatory subunit 10B OS=Mus musculus GN=Psmc6 PE=1 SV=1 - [PRS10_MOUSE]	0	0	5.29172e+06	0	8									259.477	24.68	8	8
P97310	Mcm2										DNA replication licensing factor MCM2 OS=Mus musculus GN=Mcm2 PE=1 SV=3 - [MCM2_MOUSE]	0	0	729173	2.89623e+06	7									80.9997	4.2	3	3	163.872	8.52	4	4
P54763	Ephb2										Ephrin type-B receptor 2 OS=Mus musculus GN=Ephb2 PE=1 SV=2 - [EPHB2_MOUSE]	0	0	930211	2.05266e+06	7									115.422	2.82	2	3	198.6	6.14	4	4
P50580	Pa2g4										Proliferation-associated protein 2G4 OS=Mus musculus GN=Pa2g4 PE=1 SV=3 - [PA2G4_MOUSE]	0	0	2.03067e+06	4.36768e+06	7									75.9867	5.08	2	2	157.007	12.94	4	5
Q9Z110	Aldh18a1										Delta-1-pyrroline-5-carboxylate synthase OS=Mus musculus GN=Aldh18a1 PE=2 SV=2 - [P5CS_MOUSE]	0	0	2.42707e+06	4.56377e+06	7									89.6352	4.28	3	3	190.506	8.43	4	4
Q61881	Mcm7										DNA replication licensing factor MCM7 OS=Mus musculus GN=Mcm7 PE=2 SV=1 - [MCM7_MOUSE]	0	0	1.97721e+06	2.95485e+06	7									87.2993	3.2	2	2	173.599	8.48	5	5
P61750	Arf4										ADP-ribosylation factor 4 OS=Mus musculus GN=Arf4 PE=2 SV=2 - [ARF4_MOUSE]	0	0	1.6102e+06	2.07642e+06	7									180.756	15.56	2	3	296.551	15.56	2	4
P62827	Ran										GTP-binding nuclear protein Ran OS=Mus musculus GN=Ran PE=1 SV=3 - [RAN_MOUSE]	0	0	5.40187e+06	6.20949e+06	7									119.032	16.2	3	3	138.193	20.83	4	4
Q60668	Hnrnpd										Heterogeneous nuclear ribonucleoprotein D0 OS=Mus musculus GN=Hnrnpd PE=1 SV=2 - [HNRPD_MOUSE]	0	0	6.58055e+06	7.22517e+06	7									206.602	17.18	4	5	126.457	9.3	2	2
Q9CR16	Ppid										Peptidyl-prolyl cis-trans isomerase D OS=Mus musculus GN=Ppid PE=1 SV=3 - [PPID_MOUSE]	0	0	2.37753e+06	2.52759e+06	7									131.54	11.89	4	4	84.6179	8.65	3	3
P97348	Rhod										Rho-related GTP-binding protein RhoD OS=Mus musculus GN=Rhod PE=2 SV=1 - [RHOD_MOUSE]	0	0	3.01035e+06	3.02082e+06	7									186.704	18.1	2	4	200.564	18.1	2	3
Q61166	Mapre1										Microtubule-associated protein RP/EB family member 1 OS=Mus musculus GN=Mapre1 PE=1 SV=3 - [MARE1_MOUSE]	0	0	7.87773e+06	7.879e+06	7									168.787	20.15	3	4	131.254	20.15	3	3
Q62448	Eif4g2										Eukaryotic translation initiation factor 4 gamma 2 OS=Mus musculus GN=Eif4g2 PE=1 SV=2 - [IF4G2_MOUSE]	0	0	2.02531e+06	1.98403e+06	7									143.535	3.86	3	4	112.887	2.54	2	3
Q9D6R2	Idh3a										Isocitrate dehydrogenase [NAD] subunit alpha, mitochondrial OS=Mus musculus GN=Idh3a PE=1 SV=1 - [IDH3A_MOUSE]	0	0	4.65728e+06	4.35375e+06	7									187.343	15.3	4	4	143.803	13.11	3	3
Q8BR92	Palm2										Paralemmin-2 OS=Mus musculus GN=Palm2 PE=1 SV=1 - [PALM2_MOUSE]	0	0	2.50385e+06	2.3007e+06	7									117.726	9.57	3	3	134.042	12.77	4	4
Q91YE6	Ipo9										Importin-9 OS=Mus musculus GN=Ipo9 PE=1 SV=3 - [IPO9_MOUSE]	0	0	1.00957e+07	9.06276e+06	7									132.6	4.71	2	3	160.721	5.09	3	4
Q99K85	Psat1										Phosphoserine aminotransferase OS=Mus musculus GN=Psat1 PE=1 SV=1 - [SERC_MOUSE]	0	0	3.93207e+06	3.51266e+06	7									198.425	12.97	4	4	95.3266	8.65	3	3
Q8JZQ9	Eif3b										Eukaryotic translation initiation factor 3 subunit B OS=Mus musculus GN=Eif3b PE=1 SV=1 - [EIF3B_MOUSE]	0	0	4.99016e+06	4.3759e+06	7									258.606	9.71	4	5	85.166	5.48	2	2
P63028	Tpt1										Translationally-controlled tumor protein OS=Mus musculus GN=Tpt1 PE=1 SV=1 - [TCTP_MOUSE]	0	0	3.62215e+06	3.15382e+06	7									145.018	21.51	3	3	113.187	21.51	3	4
Q9ERK4	Cse1l										Exportin-2 OS=Mus musculus GN=Cse1l PE=2 SV=1 - [XPO2_MOUSE]	0	0	3.87877e+06	3.04832e+06	7									157.863	5.36	4	4	133.103	5.15	3	3
Q64514	Tpp2										Tripeptidyl-peptidase 2 OS=Mus musculus GN=Tpp2 PE=2 SV=3 - [TPP2_MOUSE]	0	0	7.99144e+06	6.09983e+06	7									97.3901	3.01	3	3	114.154	5.15	4	4
O70318	Epb41l2										Band 4.1-like protein 2 OS=Mus musculus GN=Epb41l2 PE=1 SV=1 - [E41L2_MOUSE]	0	0	1.10992e+06	838525	7									142.543	6.58	4	4	122.21	3.24	3	3
Q6ZWX6	IF2A										Eukaryotic translation initiation factor 2 subunit 1 OS=Mus musculus GN=Eif2s1 PE=1 SV=3 - [IF2A_MOUSE]	0	0	4.47719e+06	2.87921e+06	7									319.363	19.37	4	5	102.131	6.98	2	2
O88543	Cops3										COP9 signalosome complex subunit 3 OS=Mus musculus GN=Cops3 PE=1 SV=3 - [CSN3_MOUSE]	0	0	2.08237e+06	1.3203e+06	7									141.157	10.4	3	4	97.5129	6.86	2	3
Q9WTI7	Myo1c										Myosin-Ic OS=Mus musculus GN=Myo1c PE=1 SV=2 - [MYO1C_MOUSE]	0	0	7.06726e+06	4.15855e+06	7									138.47	4.99	4	4	106.871	3.57	3	3
Q9DB20	Atp5o										ATP synthase subunit O, mitochondrial OS=Mus musculus GN=Atp5o PE=1 SV=1 - [ATPO_MOUSE]	0	0	1.65831e+07	9.44513e+06	7									148.346	21.6	4	4	136.147	16.9	3	3
Q5XJY5	Arcn1										Coatomer subunit delta OS=Mus musculus GN=Arcn1 PE=2 SV=2 - [COPD_MOUSE]	0	0	2.34978e+06	1.28333e+06	7									54.764	6.07	2	3	92.9724	10.57	4	4
Q62470	Itga3										Integrin alpha-3 OS=Mus musculus GN=Itga3 PE=1 SV=1 - [ITA3_MOUSE]	0	0	6.76741e+06	2.73544e+06	7									147.001	5.03	4	5	63.8432	1.99	2	2
Q6PB44	Ptpn23										Tyrosine-protein phosphatase non-receptor type 23 OS=Mus musculus GN=Ptpn23 PE=1 SV=2 - [PTN23_MOUSE]	0	0	4.36122e+06	1.71392e+06	7									147.93	2.01	2	3	112.967	2.66	3	4
P48962	Slc23a4										ADP/ATP translocase 1 OS=Mus musculus GN=Slc25a4 PE=1 SV=4 - [ADT1_MOUSE]	0	0	1.6078e+07	6.03298e+06	7									100.07	10.4	3	3	130.002	6.38	2	4
Q9EPL8	Ipo7										Importin-7 OS=Mus musculus GN=Ipo7 PE=1 SV=2 - [IPO7_MOUSE]	0	0	6.80898e+06	2.32862e+06	7									101.51	2.79	2	2	217.928	4.91	4	5
Q9CQX2	Cyb5b										Cytochrome b5 type B OS=Mus musculus GN=Cyb5b PE=1 SV=1 - [CYB5B_MOUSE]	0	0	1.67783e+07	4.63776e+06	7									220.61	50.68	4	4	133.524	27.4	3	3
Q01405	Sec23a										Protein transport protein Sec23A OS=Mus musculus GN=Sec23a PE=1 SV=2 - [SC23A_MOUSE]	0	0	1.61258e+06	3.5834e+06	6									123.397	3.14	2	3	133.502	4.84	3	3
P13439	Umps										Uridine 5'-monophosphate synthase OS=Mus musculus GN=Umps PE=2 SV=3 - [UMPS_MOUSE]	0	0	1.95467e+06	4.30216e+06	6									109.726	7.07	2	3	119.218	7.07	2	3
O08529	Capn2										Calpain-2 catalytic subunit OS=Mus musculus GN=Capn2 PE=2 SV=4 - [CAN2_MOUSE]	0	0	922403	1.98422e+06	6									69.7639	1.86	2	3	88.8517	1.86	2	3
Q9CZD3	Gars										Glycyl-tRNA synthetase OS=Mus musculus GN=Gars PE=1 SV=1 - [SYG_MOUSE]	0	0	1.6873e+06	2.9293e+06	6									68.2183	3.16	2	3	128.669	7.13	3	3
Q9JIK5	Ddx21										Nucleolar RNA helicase 2 OS=Mus musculus GN=Ddx21 PE=1 SV=3 - [DDX21_MOUSE]	0	0	1.60317e+06	2.61215e+06	6									80.6403	3.29	2	2	143.945	4.7	3	4
Q9D0I9	Rars										Arginyl-tRNA synthetase, cytoplasmic OS=Mus musculus GN=Rars PE=2 SV=2 - [SYRC_MOUSE]	0	0	5.48936e+06	7.70042e+06	6									134.583	5.76	3	3	184.952	6.52	3	3
Q9D0K2	Oxct1										Succinyl-CoA:3-ketoacid-coenzyme A transferase 1, mitochondrial OS=Mus musculus GN=Oxct1 PE=1 SV=1 - [SCOT1_MOUSE]	0	0	5595687	7.38678e+06	6									149.36	9.23	3	3	126.891	9.23	3	3
P14069	S100a6										Protein S100-A6 OS=Mus musculus GN=S100a6 PE=1 SV=3 - [S10A6_MOUSE]	0	0	6.24034e+06	8.16711e+06	6									69.0925	47.19	3	3	100.862	35.96	3	3
P46471	Psmc2										26S protease regulatory subunit 7 OS=Mus musculus GN=Psmc2 PE=1 SV=5 - [PRS7_MOUSE]	0	0	1.4999e+06	1.79791e+06	6									142.31	10.85	4	4	122.067	6	2	2
Q9R0Y5	Ak1										Adenylate kinase isoenzyme 1 OS=Mus musculus GN=Ak1 PE=1 SV=1 - [KAD1_MOUSE]	0	0	2.11787e+06	2.52886e+06	6									105.167	25.77	3	3	108.787	25.77	3	3
Q8R010	Aimp2										Aminoacyl tRNA synthase complex-interacting multifunctional protein 2 OS=Mus musculus GN=Aimp2 PE=1 SV=2 - [AIMP2_MOUSE]	0	0	3.50728e+06	4.15044e+06	6									101.157	11.56	2	3	98.8949	11.56	2	3
Q8CFE6	Slc38a2										Sodium-coupled neutral amino acid transporter 2 OS=Mus musculus GN=Slc38a2 PE=1 SV=1 - [S38A2_MOUSE]	0	0	1.80109e+07	2.13014e+07	6									225.189	9.13	2	3	170.891	9.13	2	3
Q9D1G1	Rab1b										Ras-related protein Rab-1B OS=Mus musculus GN=Rab1b PE=1 SV=1 - [RAB1B_MOUSE]	0	0	5.27673e+06	5.94879e+06	6									138.145	20.9	3	3	151.144	15.42	2	3
Q9JIF7	Copb1										Coatomer subunit beta OS=Mus musculus GN=Copb1 PE=1 SV=1 - [COPB_MOUSE]	0	0	5.0436e+06	5.6601e+06	6									110.278	4.83	3	3	89.1746	4.83	3	3
P12970	Rpl7a										60S ribosomal protein L7a OS=Mus musculus GN=Rpl7a PE=2 SV=2 - [RL7A_MOUSE]	0	0	6.02203e+06	6.73472e+06	6									92.1497	11.28	3	3	89.781	9.77	3	3
Q8C854	Myef2										Myelin expression factor 2 OS=Mus musculus GN=Myef2 PE=1 SV=1 - [MYEF2_MOUSE]	0	0	3.51235e+06	3.82122e+06	6									137.361	5.25	2	4	102.314	5.25	2	2
P47753	Capza1										F-actin-capping protein subunit alpha-1 OS=Mus musculus GN=Capza1 PE=1 SV=4 - [CAZA1_MOUSE]	0	0	4.85837e+06	5.19734e+06	6									95.9648	10.49	2	2	138.315	18.18	3	4
Q09143	Slc7a1										High affinity cationic amino acid transporter 1 OS=Mus musculus GN=Slc7a1 PE=2 SV=1 - [CTR1_MOUSE]	0	0	4.95813e+06	5.2279e+06	6									159.895	7.23	3	3	159.81	5.14	2	3
Q99JI6	Rap1b										Ras-related protein Rap-1b OS=Mus musculus GN=Rap1b PE=2 SV=2 - [RAP1B_MOUSE]	0	0	4.2982e+06	4.30714e+06	6									196.173	14.67	2	3	148.46	14.67	2	3
Q9CPY7	Lap3										Cytosol aminopeptidase OS=Mus musculus GN=Lap3 PE=1 SV=3 - [AMPL_MOUSE]	0	0	3.26049e+06	3.23682e+06	6									105.16	5.78	2	2	143.426	10.21	4	4
P62852	Rps25										40S ribosomal protein S25 OS=Mus musculus GN=Rps25 PE=2 SV=1 - [RS25_MOUSE]	0	0	6.13207e+06	5.9831e+06	6									89.8564	20.8	3	3	96.2609	20.8	3	3
P62754	Rps6										40S ribosomal protein S6 OS=Mus musculus GN=Rps6 PE=1 SV=1 - [RS6_MOUSE]	0	0	5.52795e+06	5.36532e+06	6									140.246	11.65	3	3	173.342	14.06	3	3
Q9WTQ5	Akap12										A-kinase anchor protein 12 OS=Mus musculus GN=Akap12 PE=1 SV=1 - [AKA12_MOUSE]	0	0	1.76689e+06	1.65043e+06	6									108.265	2.85	2	3	102.22	4.75	3	3
Q8K4Z5	Sf3a1										Splicing factor 3A subunit 1 OS=Mus musculus GN=Sf3a1 PE=1 SV=1 - [SF3A1_MOUSE]	0	0	3.36408e+06	3.0454e+06	6									137.169	5.18	3	4	87.0782	3.16	2	2
Q07113	Igf2r										Cation-independent mannose-6-phosphate receptor OS=Mus musculus GN=Igf2r PE=1 SV=1 - [MPRI_MOUSE]	0	0	1.19349e+06	1.03526e+06	6									65.7051	0.89	2	2	119.445	1.73	4	4
Q91YT8	Tmem63a										Transmembrane protein 63A OS=Mus musculus GN=Tmem63a PE=2 SV=1 - [TM63A_MOUSE]	0	0	3.77736e+06	2.91253e+06	6									180.99	3.36	2	3	106.607	2.99	2	3
Q9QUI0	Rhoa										Transforming protein RhoA OS=Mus musculus GN=Rhoa PE=1 SV=1 - [RHOA_MOUSE]	0	0	1.06552e+07	7.58248e+06	6									188.535	22.28	3	3	138.77	15.03	2	3
Q7M759	Fam108b1										Abhydrolase domain-containing protein FAM108B1 OS=Mus musculus GN=Fam108b1 PE=2 SV=1 - [F108B_MOUSE]	0	0	4.77343e+06	3.38752e+06	6									249.814	14.24	2	3	164.141	14.24	2	3
Q62165	Dag1										Dystroglycan OS=Mus musculus GN=Dag1 PE=1 SV=4 - [DAG1_MOUSE]	0	0	1.36689e+07	9.40951e+06	6									184.577	4.48	2	3	198.187	4.7	2	3
O88342	Wdr1										WD repeat-containing protein 1 OS=Mus musculus GN=Wdr1 PE=1 SV=3 - [WDR1_MOUSE]	0	0	2.93222e+07	1.89238e+07	6									75.9904	6.27	2	2	180.214	9.74	4	4
Q9DBG3	Ap2b1										AP-2 complex subunit beta OS=Mus musculus GN=Ap2b1 PE=1 SV=1 - [AP2B1_MOUSE]	0	0	4.4586e+06	2.85484e+06	6									134.494	2.99	2	2	157.304	4.8	4	4
Q9DCX2	Atp5h										ATP synthase subunit d, mitochondrial OS=Mus musculus GN=Atp5h PE=1 SV=3 - [ATP5H_MOUSE]	0	0	8.1495e+06	5.02264e+06	6									155.036	40.99	4	4	64.7809	19.25	2	2
Q62318	Trim28										Transcription intermediary factor 1-beta OS=Mus musculus GN=Trim28 PE=1 SV=3 - [TIF1B_MOUSE]	0	0	1.17516e+07	6.47581e+06	6									135.387	5.88	2	3	83.3127	5.88	2	3
Q9ES97	Rtn3										Reticulon-3 OS=Mus musculus GN=Rtn3 PE=1 SV=2 - [RTN3_MOUSE]	0	0	1.42188e+07	7.68103e+06	6									92.4014	5.29	2	3	114.689	2.18	3	3
Q6A0A9	FAM120A										Constitutive coactivator of PPAR-gamma-like protein 1 OS=Mus musculus GN=FAM120A PE=1 SV=2 - [F120A_MOUSE]	0	0	2.12386e+06	1.029e+06	6									112.139	4.32	3	3	124.579	4.32	3	3
Q6P5E4	Uggt1										UDP-glucose:glycoprotein glucosyltransferase 1 OS=Mus musculus GN=Uggt1 PE=1 SV=4 - [UGGG1_MOUSE]	0	0	5.17483e+06	1.71412e+06	6									181.39	4.32	4	4	68.5976	1.29	2	2
Q9Z138	Ror2										Tyrosine-protein kinase transmembrane receptor ROR2 OS=Mus musculus GN=Ror2 PE=1 SV=2 - [ROR2_MOUSE]	0	0	1.22512e+07	0	6									153.6	7.52	5	6
Q8VIJ6	Sfpq										Splicing factor, proline- and glutamine-rich OS=Mus musculus GN=Sfpq PE=1 SV=1 - [SFPQ_MOUSE]	0	0	2.31673e+06	0	6									160.106	6.29	3	6
Q61081	Cdc37										Hsp90 co-chaperone Cdc37 OS=Mus musculus GN=Cdc37 PE=2 SV=1 - [CDC37_MOUSE]	0	0	3.82071e+06	9.06107e+06	5									129.902	11.87	3	3	95.4976	7.39	2	2
Q99K01	Pdxdc1										Pyridoxal-dependent decarboxylase domain-containing protein 1 OS=Mus musculus GN=Pdxdc1 PE=1 SV=2 - [PDXD1_MOUSE]	0	0	1.30619e+06	2.94403e+06	5									101.477	4.83	3	3	91.2252	4.19	2	2
O88697	Stk16										Serine/threonine-protein kinase 16 OS=Mus musculus GN=Stk16 PE=1 SV=3 - [STK16_MOUSE]	0	0	1.12605e+06	2.3594e+06	5									118.893	14.43	3	3	122.121	11.8	2	2
P14685	Psmd3										26S proteasome non-ATPase regulatory subunit 3 OS=Mus musculus GN=Psmd3 PE=2 SV=3 - [PSMD3_MOUSE]	0	0	2.53689e+06	4.86467e+06	5									90.7215	4.53	2	2	121.074	8.68	3	3
P61205	Arf3										ADP-ribosylation factor 3 OS=Mus musculus GN=Arf3 PE=2 SV=2 - [ARF3_MOUSE]	0	0	2.17621e+07	4.16707e+07	5									145.884	18.23	3	3	93.6644	9.94	2	2
Q8BFR5	Rufm										Elongation factor Tu, mitochondrial OS=Mus musculus GN=Tufm PE=1 SV=1 - [EFTU_MOUSE]	0	0	1.82798e+06	3.03901e+06	5									112.403	6.19	2	3	78.8466	6.19	2	2
P28656	Nap1l1										Nucleosome assembly protein 1-like 1 OS=Mus musculus GN=Nap1l1 PE=1 SV=2 - [NP1L1_MOUSE]	0	0	5.12368e+06	8.13903e+06	5									77.2855	9.72	3	3	62.5252	7.16	2	2
P26638	Sars										Seryl-tRNA synthetase, cytoplasmic OS=Mus musculus GN=Sars PE=2 SV=3 - [SYSC_MOUSE]	0	0	5.06334e+06	7.10092e+06	5									79.4078	9.57	3	3	75.4657	7.81	2	2
O35874	Slc1a4										Neutral amino acid transporter A OS=Mus musculus GN=Slc1a4 PE=1 SV=1 - [SATT_MOUSE]	0	0	4.21947e+06	5.87818e+06	5									119.993	6.95	2	3	77.3923	6.95	2	2
Q8K411	Pitrm1										Presequence protease, mitochondrial OS=Mus musculus GN=Pitrm1 PE=2 SV=1 - [PREP_MOUSE]	0	0	3.10603e+06	4.25426e+06	5									139.209	5.41	3	3	94.5226	4.44	2	2
Q3U7R1	Esyt1										Extended synaptotagmin-1 OS=Mus musculus GN=Esyt1 PE=2 SV=2 - [ESYT1_MOUSE]	0	0	1.2748e+06	1.71272e+06	5									62.2715	2.11	2	2	96.6703	3.57	3	3
Q8VEM8	Slc25a3										Phosphate carrier protein, mitochondrial OS=Mus musculus GN=Slc25a3 PE=1 SV=1 - [MPCP_MOUSE]	0	0	4.9906e+06	6.50592e+06	5									75.4014	9.52	3	3	92.8232	6.16	2	2
P17427	Ap2a2										AP-2 complex subunit alpha-2 OS=Mus musculus GN=Ap2a2 PE=1 SV=2 - [AP2A2_MOUSE]	0	0	3.04817e+06	3.8744e+06	5									153.914	5.01	3	3	116.837	3.52	2	2
Q3TFQ1	Spryd7										SPRY domain-containing protein 7 OS=Mus musculus GN=Spryd7 PE=2 SV=2 - [SPRY7_MOUSE]	0	0	3.19731e+06	4.05956e+06	5									139.973	19.9	3	3	80.5086	11.22	2	2
Q99020	Hnrnpab										Heterogeneous nuclear ribonucleoprotein A/B OS=Mus musculus GN=Hnrnpab PE=1 SV=1 - [ROAA_MOUSE]	0	0	3.21121e+06	3.99741e+06	5									137.55	12.98	3	3	99.5163	9.47	2	2
Q9CX34	Sugt1										Suppressor of G2 allele of SKP1 homolog OS=Mus musculus GN=Sugt1 PE=2 SV=3 - [SUGT1_MOUSE]	0	0	3.98602e+06	4.86391e+06	5									96.4467	10.71	3	3	66.3452	6.85	2	2
Q9CQS8	Sec61b										Protein transport protein Sec61 subunit beta OS=Mus musculus GN=Sec61b PE=1 SV=3 - [SC61B_MOUSE]	0	0	5.81359e+06	7.06381e+06	5									86.6885	37.5	3	3	66.0842	27.08	2	2
Q9D883	U2af1										Splicing factor U2AF 35 kDa subunit OS=Mus musculus GN=U2af1 PE=1 SV=4 - [U2AF1_MOUSE]	0	0	1.73118e+06	2.04183e+06	5									94.2615	10.46	2	2	122.064	10.46	2	3
P39688	Fyn										Tyrosine-protein kinase Fyn OS=Mus musculus GN=Fyn PE=1 SV=3 - [FYN_MOUSE]	0	0	3.61174e+06	4.1837e+06	5									113.483	6.33	3	3	73.7279	3.35	2	2
Q9CPR4	Rpl17										60S ribosomal protein L17 OS=Mus musculus GN=Rpl17 PE=2 SV=3 - [RL17_MOUSE]	0	0	7.79606e+06	8.93291e+06	5									125.543	21.74	3	3	101.671	13.04	2	2
Q9R0P5	Dstn										Destrin OS=Mus musculus GN=Dstn PE=1 SV=3 - [DEST_MOUSE]	0	0	4.05321e+06	4.59962e+06	5									53.1715	13.94	2	2	88.1155	21.82	3	3
P58466	Ctdsp1										Carboxy-terminal domain RNA polymerase II polypeptide A small phosphatase 1 OS=Mus musculus GN=Ctdsp1 PE=1 SV=1 - [CTDS1_MOUSE]	0	0	5.91406e+06	6.35533e+06	5									83.4453	9.2	2	2	86.1966	8.43	2	3
P56399	Usp5										Ubiquitin carboxyl-terminal hydrolase 5 OS=Mus musculus GN=Usp5 PE=1 SV=1 - [UBP5_MOUSE]	0	0	9.10931e+06	9.45528e+06	5									125.467	4.08	2	2	109.192	4.08	2	3
Q9ERG0	Lima1										LIM domain and actin-binding protein 1 OS=Mus musculus GN=Lima1 PE=1 SV=3 - [LIMA1_MOUSE]	0	0	1.40015e+06	1.39488e+06	5									95.3115	3.72	2	2	99.2762	3.72	2	3
Q8C0L0	Tmx4										Thioredoxin-related transmembrane protein 4 OS=Mus musculus GN=Tmx4 PE=1 SV=2 - [TMX4_MOUSE]	0	0	5.26238e+06	5.16598e+06	5									147.18	14.03	3	3	108.115	8.96	2	2
Q8QZY1	Eif3l										Eukaryotic translation initiation factor 3 subunit L OS=Mus musculus GN=Eif3l PE=1 SV=1 - [EIF3L_MOUSE]	0	0	3.55379e+06	3.48205e+06	5									134.453	7.62	3	3	103.449	4.43	2	2
P70452	Stx4										Syntaxin-4 OS=Mus musculus GN=Stx4 PE=1 SV=1 - [STX4_MOUSE]	0	0	5.01142e+06	4.88688e+06	5									96.3795	6.71	2	2	120.002	11.07	3	3
Q8CIE6	Copa										Coatomer subunit alpha OS=Mus musculus GN=Copa PE=1 SV=2 - [COPA_MOUSE]	0	0	4.96205e+06	4.60957e+06	5									126.312	3.35	3	3	91.5729	2.53	2	2
Q3UEB3	Puf60										Poly(U)-binding-splicing factor PUF60 OS=Mus musculus GN=Puf60 PE=2 SV=2 - [PUF60_MOUSE]	0	0	8.4981e+06	7.88656e+06	5									95.108	7.45	2	3	118.555	7.45	2	2
O55029	Copb2										Coatomer subunit beta' OS=Mus musculus GN=Copb2 PE=2 SV=2 - [COPB2_MOUSE]	0	0	5.18854e+06	4.79831e+06	5									87.3048	3.2	2	2	140.978	3.2	2	3
Q9D554	Sf3a3										Splicing factor 3A subunit 3 OS=Mus musculus GN=Sf3a3 PE=2 SV=2 - [SF3A3_MOUSE]	0	0	3.03332e+06	2.65008e+06	5									77.1921	5.59	2	2	85.8413	7.39	3	3
Q9Z0N1	Eif2s3x										Eukaryotic translation initiation factor 2 subunit 3, X-linked OS=Mus musculus GN=Eif2s3x PE=1 SV=2 - [IF2G_MOUSE]	0	0	4.81839e+06	3.95591e+06	5									66.1215	6.36	2	2	103.969	8.69	3	3
P02340	Tp53										Cellular tumor antigen p53 OS=Mus musculus GN=Tp53 PE=1 SV=3 - [P53_MOUSE]	0	0	4.45474e+06	3.5126e+06	5									72.5315	14.73	2	2	85.6388	16.8	3	3
P97429	Anxa4										Annexin A4 OS=Mus musculus GN=Anxa4 PE=2 SV=4 - [ANXA4_MOUSE]	0	0	2.24843e+06	1.74256e+06	5									141.162	8.15	2	2	162.229	11.29	3	3
Q9R1J0	Nsdhl										Sterol-4-alpha-carboxylate 3-dehydrogenase, decarboxylating OS=Mus musculus GN=Nsdhl PE=2 SV=1 - [NSDHL_MOUSE]	0	0	1.99457e+06	1.35757e+06	5									69.8441	8.84	3	3	71.4009	5.25	2	2
Q61595	Ktn1										Kinectin OS=Mus musculus GN=Ktn1 PE=1 SV=1 - [KTN1_MOUSE]	0	0	1.23515e+06	797942	5									117.193	2.03	2	3	58.1177	1.81	2	2
P47915	Rpl29										60S ribosomal protein L29 OS=Mus musculus GN=Rpl29 PE=2 SV=2 - [RL29_MOUSE]	0	0	9.81543e+06	6.06688e+06	5									61.5554	13.75	2	3	64.7276	13.75	2	2
Q8BMA6	Srp68										Signal recognition particle 68 kDa protein OS=Mus musculus GN=Srp68 PE=2 SV=2 - [SRP68_MOUSE]	0	0	1.00356e+06	576004	5									109.832	6.08	2	2	76.3778	4.96	2	3
P47758	Srprb										Signal recognition particle receptor subunit beta OS=Mus musculus GN=Srprb PE=1 SV=1 - [SRPRB_MOUSE]	0	0	7.76659e+06	3.64015e+06	5									140.959	11.9	2	2	174.214	11.9	2	3
Q8K135	Kiaa0319l										Dyslexia-associated protein KIAA0319-like protein OS=Mus musculus GN=Kiaa0319l PE=1 SV=1 - [K319L_MOUSE]	0	0	7.44751e+06	2.61934e+06	5									136.362	3.53	2	2	87.6015	4.48	3	3
P97798	Neo1										Neogenin OS=Mus musculus GN=Neo1 PE=1 SV=1 - [NEO1_MOUSE]	0	0	3.21569e+06	0	5									179.76	5.69	5	5
Q8BG05	Hnrnpa3										Heterogeneous nuclear ribonucleoprotein A3 OS=Mus musculus GN=Hnrnpa3 PE=1 SV=1 - [ROA3_MOUSE]	0	0	2.84954e+06	0	5									200.478	17.41	4	5
Q8BGH7	Cdc42se2										CDC42 small effector protein 2 OS=Mus musculus GN=Cdc42se2 PE=1 SV=1 - [C42S2_MOUSE]	0	0	10012265	0	5									209.056	66.67	2	5
Q60710	Samhd1										SAM domain and HD domain-containing protein 1 OS=Mus musculus GN=Samhd1 PE=1 SV=2 - [SAMH1_MOUSE]	0	0	0	2.60751e+06	4													137.193	7.34	3	4
Q9Z1F9	Uba2										SUMO-activating enzyme subunit 2 OS=Mus musculus GN=Uba2 PE=2 SV=1 - [SAE2_MOUSE]	0	0	0	1.18467e+06	4													177.509	10.97	3	4
Q62188	Dpysl3										Dihydropyrimidinase-related protein 3 OS=Mus musculus GN=Dpysl3 PE=1 SV=1 - [DPYL3_MOUSE]	0	0	0	4.29734e+06	4													196.944	5.26	2	4
P45591	Cfl2										Cofilin-2 OS=Mus musculus GN=Cfl2 PE=1 SV=1 - [COF2_MOUSE]	0	0	1.76334e+06	7.22016e+06	4									50.191	13.86	2	2	49.1885	18.67	2	2
P62281	Rps11										40S ribosomal protein S11 OS=Mus musculus GN=Rps11 PE=2 SV=3 - [RS11_MOUSE]	0	0	946041	2.31113e+06	4									49.3344	11.39	2	2	65.434	6.96	2	2
Q8BH64	Ehd2										EH domain-containing protein 2 OS=Mus musculus GN=Ehd2 PE=1 SV=1 - [EHD2_MOUSE]	0	0	2.11783e+06	3.87203e+06	4									45.2739	3.68	2	2	45.4928	3.87	2	2
A2AJ15	Man1b1										Endoplasmic reticulum mannosyl-oligosaccharide 1,2-alpha-mannosidase OS=Mus musculus GN=Man1b1 PE=2 SV=1 - [MA1B1_MOUSE]	0	0	2.27014e+06	3.61633e+06	4									53.5098	3.95	2	2	69.8628	3.95	2	2
P97379	G3bp2										Ras GTPase-activating protein-binding protein 2 OS=Mus musculus GN=G3bp2 PE=1 SV=2 - [G3BP2_MOUSE]	0	0	2.71928e+06	4.31663e+06	4									66.6819	5.19	2	2	52.6352	5.19	2	2
P62137	Ppp1ca										Serine/threonine-protein phosphatase PP1-alpha catalytic subunit OS=Mus musculus GN=Ppp1ca PE=1 SV=1 - [PP1A_MOUSE]	0	0	2.16063e+06	3.13237e+06	4									110.446	8.48	2	2	118.514	9.39	2	2
Q8BG32	Psmd11										26S proteasome non-ATPase regulatory subunit 11 OS=Mus musculus GN=Psmd11 PE=1 SV=3 - [PSD11_MOUSE]	0	0	3.12935e+06	4.3965e+06	4									93.8674	4.98	2	2	82.1142	4.98	2	2
Q9DCN2	Cyb5r3										NADH-cytochrome b5 reductase 3 OS=Mus musculus GN=Cyb5r3 PE=1 SV=3 - [NB5R3_MOUSE]	0	0	3.6947e+06	5.08226e+06	4									60.2941	7.97	2	2	70.5319	7.97	2	2
Q8BY89	Slc44a2										Choline transporter-like protein 2 OS=Mus musculus GN=Slc44a2 PE=1 SV=2 - [CTL2_MOUSE]	0	0	1.91505e+06	2.57163e+06	4									78.7315	3.97	2	2	81.4557	3.97	2	2
Q9DCH4	Eif3f										Eukaryotic translation initiation factor 3 subunit F OS=Mus musculus GN=Eif3f PE=1 SV=2 - [EIF3F_MOUSE]	0	0	1.55091e+06	2.00572e+06	4									120.032	7.2	2	2	130.347	7.2	2	2
O54941	Smarce1										SWI/SNF-related matrix-associated actin-dependent regulator chromatin subfamily E member 1 OS=Mus musculus GN=Smarce1 PE=1 SV=1 - [SMCE1_MOUSE]	0	0	1.55636e+06	1.98876e+06	4									77.7004	6.81	2	2	97.3952	6.81	2	2
Q922Q4	Pycr2										Pyrroline-5-carboxylate reductase 2 OS=Mus musculus GN=Pycr2 PE=2 SV=1 - [P5CR2_MOUSE]	0	0	5.59663e+06	7.12983e+06	4									132.896	9.06	2	2	118.621	9.06	2	2
P17225	Ptbp1										Polypyrimidine tract-binding protein 1 OS=Mus musculus GN=Ptbp1 PE=1 SV=2 - [PTBP1_MOUSE]	0	0	1.81664e+07	2.2636e+07	4									109.875	8.92	2	2	136.534	8.92	2	2
Q9R0N0	Galk1										Galactokinase OS=Mus musculus GN=Galk1 PE=2 SV=1 - [GALK1_MOUSE]	0	0	1.62487e+06	1.976e+06	4									114.038	5.37	2	2	93.626	5.37	2	2
Q8K0V2	Dcun1d3										DCN1-like protein 3 OS=Mus musculus GN=Dcun1d3 PE=2 SV=1 - [DCNL3_MOUSE]	0	0	1.47584e+06	1.74716e+06	4									131.674	9.87	2	2	129.35	9.87	2	2
Q9ESD6	Cmtm7										CKLF-like MARVEL transmembrane domain-containing protein 7 OS=Mus musculus GN=Cmtm7 PE=2 SV=1 - [CKLF7_MOUSE]	0	0	5.91729e+06	7.00211e+06	4									77.2192	17.37	2	2	83.4929	17.37	2	2
Q60961	Laptm4a										Lysosomal-associated transmembrane protein 4A OS=Mus musculus GN=Laptm4a PE=1 SV=1 - [LAP4A_MOUSE]	0	0	5.18318e+07	6.11961e+07	4									84.8215	17.17	2	2	63.3552	17.17	2	2
Q9Z0N2	Eif2s3y										Eukaryotic translation initiation factor 2 subunit 3, Y-linked OS=Mus musculus GN=Eif2s3y PE=2 SV=2 - [IF2H_MOUSE]	0	0	3.54625e+06	4.1811e+06	4									51.8751	6.36	2	2	69.7591	6.36	2	2
Q9D0R2	Tars										Threonyl-tRNA synthetase, cytoplasmic OS=Mus musculus GN=Tars PE=1 SV=2 - [SYTC_MOUSE]	0	0	1.95702e+06	2.25344e+06	4									94.1284	3.46	2	2	66.0256	3.46	2	2
P28352	Apex1										DNA-(apurinic or apyrimidinic site) lyase OS=Mus musculus GN=Apex1 PE=1 SV=2 - [APEX1_MOUSE]	0	0	4.25342e+06	4.84456e+06	4									104.294	10.09	2	2	116.688	10.09	2	2
O88544	Cops4										COP9 signalosome complex subunit 4 OS=Mus musculus GN=Cops4 PE=1 SV=1 - [CSN4_MOUSE]	0	0	2.90125e+06	3.30018e+06	4									66.2615	6.4	2	2	75.1752	6.4	2	2
P54823	Ddx6										Probable ATP-dependent RNA helicase DDX6 OS=Mus musculus GN=Ddx6 PE=2 SV=1 - [DDX6_MOUSE]	0	0	6.45634e+06	7.34319e+06	4									103.037	8.07	2	2	101.465	8.07	2	2
P17426	Ap2a1										AP-2 complex subunit alpha-1 OS=Mus musculus GN=Ap2a1 PE=1 SV=1 - [AP2A1_MOUSE]	0	0	2.85842e+06	3.16704e+06	4									107.661	2.35	2	2	96.9968	2.35	2	2
Q9JIG8	Praf2										PRA1 family protein 2 OS=Mus musculus GN=Praf2 PE=2 SV=1 - [PRAF2_MOUSE]	0	0	1.33337e+07	1.43404e+07	4									129.517	16.29	2	2	118.537	16.29	2	2
Q9CYL5	Glipr2										Golgi-associated plant pathogenesis-related protein 1 OS=Mus musculus GN=Glipr2 PE=2 SV=3 - [GAPR1_MOUSE]	0	0	4.66519e+06	4.9341e+06	4									117.407	16.88	2	2	107.062	16.88	2	2
Q923D4	Sf3b5										Splicing factor 3B subunit 5 OS=Mus musculus GN=Sf3b5 PE=2 SV=1 - [SF3B5_MOUSE]	0	0	4.66092e+06	4.8891e+06	4									107.746	32.56	2	2	112.667	32.56	2	2
Q8BFY9	Tnpo1										Transportin-1 OS=Mus musculus GN=Tnpo1 PE=1 SV=2 - [TNPO1_MOUSE]	0	0	4.53379e+06	4.5727e+06	4									59.4046	3.34	2	2	60.7761	3.34	2	2
P26645	Marcks										Myristoylated alanine-rich C-kinase substrate OS=Mus musculus GN=Marcks PE=1 SV=2 - [MARCS_MOUSE]	0	0	2.91912e+06	2.92718e+06	4									75.7315	11	2	2	71.4585	11	2	2
P61027	Rab10										Ras-related protein Rab-10 OS=Mus musculus GN=Rab10 PE=1 SV=1 - [RAB10_MOUSE]	0	0	2.70264e+06	2.65746e+06	4									97.9488	11.5	2	2	114.955	11.5	2	2
Q9Z1Z2	Strap										Serine-threonine kinase receptor-associated protein OS=Mus musculus GN=Strap PE=1 SV=2 - [STRAP_MOUSE]	0	0	3.79691e+06	3.71256e+06	4									85.7563	6.57	2	2	88.5914	6.57	2	2
Q9JM76	Arpc3										Actin-related protein 2/3 complex subunit 3 OS=Mus musculus GN=Arpc3 PE=1 SV=3 - [ARPC3_MOUSE]	0	0	2.17869e+06	2.12931e+06	4									69.4515	13.48	2	2	79.8947	13.48	2	2
P63001	Rac1										Ras-related C3 botulinum toxin substrate 1 OS=Mus musculus GN=Rac1 PE=1 SV=1 - [RAC1_MOUSE]	0	0	3.9019e+06	3.81068e+06	4									73.2315	14.58	2	2	69.0452	14.58	2	2
Q60972	Tbbp4										Histone-binding protein RBBP4 OS=Mus musculus GN=Rbbp4 PE=1 SV=5 - [RBBP4_MOUSE]	0	0	6.67852e+06	6.28223e+06	4									141.627	6.35	2	2	132.545	6.35	2	2
P14115	Rpl27a										60S ribosomal protein L27a OS=Mus musculus GN=Rpl27a PE=2 SV=5 - [RL27A_MOUSE]	0	0	7.03661e+06	6.49418e+06	4									63.1896	15.54	2	2	81.0991	15.54	2	2
Q1HFZ0	Nsun2										tRNA (cytosine(34)-C(5))-methyltransferase OS=Mus musculus GN=Nsun2 PE=1 SV=2 - [NSUN2_MOUSE]	0	0	1.44627e+06	1322189	4									107.559	8.06	2	2	115.259	3.83	2	2
P22892	Ap1g1										AP-1 complex subunit gamma-1 OS=Mus musculus GN=Ap1g1 PE=1 SV=3 - [AP1G1_MOUSE]	0	0	1.91618e+06	1.73151e+06	4									102.254	2.55	2	2	80.8337	2.55	2	2
P19253	Rpl13a										60S ribosomal protein L13a OS=Mus musculus GN=Rpl13a PE=1 SV=4 - [RL13A_MOUSE]	0	0	1.0902e+07	9.71649e+06	4									81.4623	10.84	2	2	87.8613	10.84	2	2
Q91YH5	Atl3										Atlastin-3 OS=Mus musculus GN=Atl3 PE=2 SV=1 - [ATLA3_MOUSE]	0	0	4.01683e+06	3.32061e+06	4									60.6086	4.25	2	2	58.7452	4.25	2	2
P06837	Gap43										Neuromodulin OS=Mus musculus GN=Gap43 PE=1 SV=1 - [NEUM_MOUSE]	0	0	1.47087e+06	1.15852e+06	4									64.1432	12.33	2	2	80.9432	13.22	2	2
Q99P88	Nup155										Nuclear pore complex protein Nup155 OS=Mus musculus GN=Nup155 PE=2 SV=1 - [NU155_MOUSE]	0	0	3.29884e+06	2.35368e+06	4									134.463	2.37	2	2	86.9986	2.37	2	2
P98195	Atp9b										Probable phospholipid-transporting ATPase IIB OS=Mus musculus GN=Atp9b PE=2 SV=4 - [ATP9B_MOUSE]	0	0	2.6737e+06	1.88477e+06	4									173.369	2.71	2	2	142.607	2.71	2	2
Q8BGU5	Ccny										Cyclin-Y OS=Mus musculus GN=Ccny PE=1 SV=1 - [CCNY_MOUSE]	0	0	1.78001e+06	1.22422e+06	4									52.3058	8.5	2	2	52.4052	8.21	2	2
Q62465	Bat1										Synaptic vesicle membrane protein VAT-1 homolog OS=Mus musculus GN=Vat1 PE=1 SV=3 - [VAT1_MOUSE]	0	0	7.31613e+06	4.7398e+06	4									58.7525	5.67	2	2	71.5344	5.67	2	2
O55234	Psmb5										Proteasome subunit beta type-5 OS=Mus musculus GN=Psmb5 PE=1 SV=3 - [PSB5_MOUSE]	0	0	3.43157e+06	1.76898e+06	4									148.001	9.47	2	2	118.655	9.47	2	2
O35454	Clcn6										Chloride transport protein 6 OS=Mus musculus GN=Clcn6 PE=1 SV=1 - [CLCN6_MOUSE]	0	0	3.70994e+06	1.79994e+06	4									112.062	2.99	2	2	71.8352	2.41	2	2
Q91V92	Acly										ATP-citrate synthase OS=Mus musculus GN=Acly PE=1 SV=1 - [ACLY_MOUSE]	0	0	4.85837e+06	2.09462e+06	4									143.039	3.12	2	2	117.121	3.12	2	2
Q8K009	Aldh1l2										Mitochondrial 10-formyltetrahydrofolate dehydrogenase OS=Mus musculus GN=Aldh1l2 PE=2 SV=2 - [AL1L2_MOUSE]	0	0	4.20684e+06	0	4									154.057	3.9	3	4
P32883	Kras										GTPase KRas OS=Mus musculus GN=Kras PE=1 SV=1 - [RASK_MOUSE]	0	0	1.17051e+07	0	4									166.301	31.75	4	4
Q9EPK2	Rp2										Protein XRP2 OS=Mus musculus GN=Rp2 PE=1 SV=3 - [XRP2_MOUSE]	0	0	2.70272e+06	0	4									170.587	9.51	3	4
Q9JHU4	Dync1h1										Cytoplasmic dynein 1 heavy chain 1 OS=Mus musculus GN=Dync1h1 PE=1 SV=2 - [DYHC1_MOUSE]	0	0	1.67286e+06	0	4									225.055	0.71	2	4
Q5XF89	Atp13a3										Probable cation-transporting ATPase 13A3 OS=Mus musculus GN=Atp13a3 PE=1 SV=1 - [AT133_MOUSE]	0	0	1.91063e+06	0	4									230.453	4.68	3	4
O35316	Slc6a6										Sodium- and chloride-dependent taurine transporter OS=Mus musculus GN=Slc6a6 PE=1 SV=2 - [SC6A6_MOUSE]	0	0	0	1.27826e+06	3													71.6811	4.19	2	3
P61087	Ube2k										Ubiquitin-conjugating enzyme E2 K OS=Mus musculus GN=Ube2k PE=1 SV=3 - [UBE2K_MOUSE]	0	0	0	1.73506e+06	3													73.9567	14	3	3
P53690	Mmp14										Matrix metalloproteinase-14 OS=Mus musculus GN=Mmp14 PE=2 SV=3 - [MMP14_MOUSE]	0	0	0	4.73777e+06	3													81.8286	5.67	3	3
Q9DCD0	Pgd										6-phosphogluconate dehydrogenase, decarboxylating OS=Mus musculus GN=Pgd PE=2 SV=3 - [6PGD_MOUSE]	0	0	0	2.926e+06	3													83.0299	7.04	3	3
P60867	Rps20										40S ribosomal protein S20 OS=Mus musculus GN=Rps20 PE=1 SV=1 - [RS20_MOUSE]	0	0	0	4.01365e+06	3													85.3015	19.33	2	3
P51912	Slc1a5										Neutral amino acid transporter B(0) OS=Mus musculus GN=Slc1a5 PE=2 SV=2 - [AAAT_MOUSE]	0	0	0	4.82293e+06	3													99.5503	8.5	3	3
O35598	Adam10										Disintegrin and metalloproteinase domain-containing protein 10 OS=Mus musculus GN=Adam10 PE=1 SV=2 - [ADA10_MOUSE]	0	0	0	4.32458e+06	3													102.542	5.61	2	3
P53986	Slc16a1										Monocarboxylate transporter 1 OS=Mus musculus GN=Slc16a1 PE=1 SV=1 - [MOT1_MOUSE]	0	0	0	816756	3													103.894	7.3	2	3
Q01768	Nme2										Nucleoside diphosphate kinase B OS=Mus musculus GN=Nme2 PE=1 SV=1 - [NDKB_MOUSE]	0	0	0	3.55793e+06	3													105.34	20.39	2	3
Q5Y5T2	Zdhhc18										Palmitoyltransferase ZDHHC18 OS=Mus musculus GN=Zdhhc18 PE=1 SV=4 - [ZDH18_MOUSE]	0	0	0	4.18237e+06	3													106.215	8.95	2	3
O70400	Pdlim1										PDZ and LIM domain protein 1 OS=Mus musculus GN=Pdlim1 PE=2 SV=4 - [PDLI1_MOUSE]	0	0	0	1.4422e+06	3													109.199	13.15	3	3
Q8BG67	Efr3a										Protein EFR3 homolog A OS=Mus musculus GN=Efr3a PE=1 SV=1 - [EFR3A_MOUSE]	0	0	0	3.09538e+06	3													121.001	4.64	3	3
Q9QXS1	Plec										Plectin OS=Mus musculus GN=Plec PE=1 SV=2 - [PLEC_MOUSE]	0	0	1.04937e+06	0	3									76.7175	0.94	3	3
P98078	Dab2										Disabled homolog 2 OS=Mus musculus GN=Dab2 PE=1 SV=2 - [DAB2_MOUSE]	0	0	319342	0	3									76.7755	3	3	3
A2AGT5	Ckap5										Cytoskeleton-associated protein 5 OS=Mus musculus GN=Ckap5 PE=2 SV=1 - [CKAP5_MOUSE]	0	0	1.69109e+06	0	3									77.1632	2.26	3	3
Q9Z0X1	Aifm1										Apoptosis-inducing factor 1, mitochondrial OS=Mus musculus GN=Aifm1 PE=1 SV=1 - [AIFM1_MOUSE]	0	0	1.07515e+06	0	3									80.7272	6.7	3	3
Q6P9J9	Ano6										Anoctamin-6 OS=Mus musculus GN=Ano6 PE=1 SV=1 - [ANO6_MOUSE]	0	0	1.69838e+06	0	3									82.4681	2.85	2	3
P51859	Hdgf										Hepatoma-derived growth factor OS=Mus musculus GN=Hdgf PE=1 SV=2 - [HDGF_MOUSE]	0	0	5.02657e+06	0	3									82.8572	34.6	3	3
Q60597	Ogdh										2-oxoglutarate dehydrogenase, mitochondrial OS=Mus musculus GN=Ogdh PE=1 SV=3 - [ODO1_MOUSE]	0	0	2.708e+06	0	3									89.6583	4.3	3	3
Q9R1P3	Psmb2										Proteasome subunit beta type-2 OS=Mus musculus GN=Psmb2 PE=1 SV=1 - [PSB2_MOUSE]	0	0	5.12193e+06	0	3									100.8	22.89	3	3
Q9CQM9	Glrx3										Glutaredoxin-3 OS=Mus musculus GN=Glrx3 PE=1 SV=1 - [GLRX3_MOUSE]	0	0	1.88011e+06	0	3									102.35	11.57	2	3
O35604	Npc1										Niemann-Pick C1 protein OS=Mus musculus GN=Npc1 PE=1 SV=1 - [NPC1_MOUSE]	0	0	4.00239e+06	0	3									103.851	2.74	3	3
Q9D880	Timm50										Mitochondrial import inner membrane translocase subunit TIM50 OS=Mus musculus GN=Timm50 PE=1 SV=1 - [TIM50_MOUSE]	0	0	2.56592e+06	0	3									110.001	12.75	3	3
P24270	Cat										Catalase OS=Mus musculus GN=Cat PE=1 SV=4 - [CATA_MOUSE]	0	0	3.92279e+06	0	3									122.046	8.73	3	3
O70293	Grk6										G protein-coupled receptor kinase 6 OS=Mus musculus GN=Grk6 PE=2 SV=1 - [GRK6_MOUSE]	0	0	1.59565e+06	0	3									123.046	3.99	2	3
Q9WTP6	Ak2										Adenylate kinase 2, mitochondrial OS=Mus musculus GN=Ak2 PE=1 SV=5 - [KAD2_MOUSE]	0	0	3.7716e+06	0	3									123.341	22.18	3	3
P51410	Rpl9										60S ribosomal protein L9 OS=Mus musculus GN=Rpl9 PE=2 SV=2 - [RL9_MOUSE]	0	0	2.25999e+06	0	3									124.933	11.98	3	3
Q9DB77	Uqcrc2										Cytochrome b-c1 complex subunit 2, mitochondrial OS=Mus musculus GN=Uqcrc2 PE=1 SV=1 - [QCR2_MOUSE]	0	0	3.34462e+06	0	3									128.12	9.05	3	3
Q91VR2	Atp5c1										ATP synthase subunit gamma, mitochondrial OS=Mus musculus GN=Atp5c1 PE=1 SV=1 - [ATPG_MOUSE]	0	0	3.06237e+06	0	3									128.647	11.41	3	3
O35593	Psmd14										26S proteasome non-ATPase regulatory subunit 14 OS=Mus musculus GN=Psmd14 PE=1 SV=2 - [PSDE_MOUSE]	0	0	3.5792e+06	0	3									137.026	20.32	3	3
Q01341	Adcy6										Adenylate cyclase type 6 OS=Mus musculus GN=Adcy6 PE=1 SV=1 - [ADCY6_MOUSE]	0	0	2.19351e+06	0	3									140.963	4.38	3	3
O88384	Vti1b										Vesicle transport through interaction with t-SNAREs homolog 1B OS=Mus musculus GN=Vti1b PE=1 SV=1 - [VTI1B_MOUSE]	0	0	7.16959e+06	0	3									141.597	15.95	3	3
Q91V41	Rab14										Ras-related protein Rab-14 OS=Mus musculus GN=Rab14 PE=1 SV=3 - [RAB14_MOUSE]	0	0	4.10229e+06	0	3									152.248	19.07	2	3
Q9CQ92	Fis1										Mitochondrial fission 1 protein OS=Mus musculus GN=Fis1 PE=1 SV=1 - [FIS1_MOUSE]	0	0	1.81146e+06	0	3									177.142	18.42	2	3
Q8BJ71	Nup93										Nuclear pore complex protein Nup93 OS=Mus musculus GN=Nup93 PE=2 SV=1 - [NUP93_MOUSE]	0	0	2.45642e+06	0	3									179.365	5.13	2	3

## Sheet: Table S3
Gene Symbol	Entrez Gene Name	Accession
ACAA1	acetyl-CoA acyltransferase 1	Q921H8
ACAA2	acetyl-CoA acyltransferase 2	Q8BWT1
ACAT1	acetyl-CoA acetyltransferase 1	Q8QZT1
ADAM10	ADAM metallopeptidase domain 10	O35598
ADAM17	ADAM metallopeptidase domain 17	Q9Z0F8
AIFM1	apoptosis-inducing factor, mitochondrion-associated, 1	Q9Z0X1
AK2	adenylate kinase 2	Q9WTP6
ALDH18A1	aldehyde dehydrogenase 18 family, member A1	Q9Z110
ALDH1L2	aldehyde dehydrogenase 1 family, member L2	Q8K009
ANP32A	acidic (leucine-rich) nuclear phosphoprotein 32 family, member A	O35381
ARF4	ADP-ribosylation factor 4	P61750
ARPC3	actin related protein 2/3 complex, subunit 3, 21kDa	Q9JM76
ATP5C1	ATP synthase, H+ transporting, mitochondrial F1 complex, gamma polypeptide 1	Q91VR2
ATP5O	ATP synthase, H+ transporting, mitochondrial F1 complex, O subunit	Q9DB20
ATP9B	ATPase, class II, type 9B	P98195
BCAP31	B-cell receptor-associated protein 31	Q61335
BST2	bone marrow stromal cell antigen 2	Q8R2Q8
C5orf15	chromosome 5 open reading frame 15	Q8K201
CANX	calnexin	P35564
CASK	calcium/calmodulin-dependent serine protein kinase (MAGUK family)	O70589
CCNY	cyclin Y	Q8BGU5
CD44	CD44 molecule (Indian blood group)	P15379
CDC42SE2	CDC42 small effector 2	Q8BGH7
CKAP4	cytoskeleton-associated protein 4	Q8BMK4
CLCC1	chloride channel CLIC-like 1	Q99LI2
CLIC1	chloride intracellular channel 1	Q9Z1Q5
CMTM7	CKLF-like MARVEL transmembrane domain containing 7	Q9ESD6
COPG1	coatomer protein complex, subunit gamma 1	Q9QZE5
COPS4	COP9 signalosome subunit 4	O88544
CPD	carboxypeptidase D	O89001
DCTN1	dynactin 1	O08788
DNAJC5	DnaJ (Hsp40) homolog, subfamily C, member 5	P60904
ERBB2IP	erbb2 interacting protein	Q80TH2
FAM120A	family with sequence similarity 120A	Q6A0A9
FAM49B	family with sequence similarity 49, member B	Q921M7
FLOT1	flotillin 1	O08917
FYN	FYN oncogene related to SRC, FGR, YES	P39688
GALK1	galactokinase 1	Q9R0N0
GLG1	golgi glycoprotein 1	Q61543
GNA11	guanine nucleotide binding protein (G protein), alpha 11 (Gq class)	P21278
GNA13	guanine nucleotide binding protein (G protein), alpha 13	P27601
GNAI2	guanine nucleotide binding protein (G protein), alpha inhibiting activity polypeptide 2	P08752
GNAI3	guanine nucleotide binding protein (G protein), alpha inhibiting activity polypeptide 3	Q9DC51
GNAQ	guanine nucleotide binding protein (G protein), q polypeptide	P21279
Gnas	GNAS (guanine nucleotide binding protein, alpha stimulating) complex locus	P63094
GOLIM4	golgi integral membrane protein 4	Q8BXA1
GSTP1	glutathione S-transferase pi 1	P19157
HMOX1	heme oxygenase (decycling) 1	P14901
HNRNPA3	heterogeneous nuclear ribonucleoprotein A3	Q8BG05
HNRNPM	heterogeneous nuclear ribonucleoprotein M	Q9D0E1
IFITM3	interferon induced transmembrane protein 3	Q9CQW9
IFITM2	interferon induced transmembrane protein 2	Q99J93
IRGM	immunity-related GTPase family, M	Q60766
ITM2B	integral membrane protein 2B	O89051
JAK1	Janus kinase 1	P52332
KIAA0319L	KIAA0319-like	Q8K135
LAMTOR1	late endosomal/lysosomal adaptor, MAPK and MTOR activator 1	Q9CQ22
LNPEP	leucyl/cystinyl aminopeptidase	Q8C129
LRRC1	leucine rich repeat containing 1	Q80VQ1
M6PR	mannose-6-phosphate receptor (cation dependent)	P24668
MAN1B1	mannosidase, alpha, class 1B, member 1	A2AJ15
MCM2	minichromosome maintenance complex component 2	P97310
MCM5	minichromosome maintenance complex component 5	P49718
MLEC	malectin	Q6ZQI3
MPP6	membrane protein, palmitoylated 6 (MAGUK p55 subfamily member 6)	Q9JLB0
MTDH	metadherin	Q80WJ7
MTHFD1L	methylenetetrahydrofolate dehydrogenase (NADP+ dependent) 1-like	Q3V3R1
MYOF	myoferlin	Q69ZN7
NCSTN	nicastrin	P57716
NPC1	Niemann-Pick disease, type C1	O35604
NRAS	neuroblastoma RAS viral (v-ras) oncogene homolog	P08556
NRP1	neuropilin 1	P97333
NRP2	neuropilin 2	O35375
OXCT1	3-oxoacid CoA transferase 1	Q9D0K2
PALM	paralemmin	Q9Z0P4
PHB	prohibitin	P67778
PPP1CA	protein phosphatase 1, catalytic subunit, alpha isozyme	P62137
RAC1	ras-related C3 botulinum toxin substrate 1 (rho family, small GTP binding protein Rac1)	P63001
RALB	v-ral simian leukemia viral oncogene homolog B	Q9JIW9
RANGAP1	Ran GTPase activating protein 1	P46061
RAP2A	RAP2A, member of RAS oncogene family	Q80ZJ1
RAP2B	RAP2B, member of RAS oncogene family	P61226
RAP2C	RAP2C, member of RAS oncogene family	Q8BU31
RHOA	ras homolog family member A	Q9QUI0
RHOB	ras homolog family member B	P62746
RP2	retinitis pigmentosa 2 (X-linked recessive)	Q9EPK2
Rps17	ribosomal protein S17	P63276
RTN3	reticulon 3	Q9ES97
SCAMP1	secretory carrier membrane protein 1	Q8K021
SCAMP2	secretory carrier membrane protein 2	Q9ERN0
SCAMP3	secretory carrier membrane protein 3	O35609
SCARB2	scavenger receptor class B, member 2	O35114
SCRIB	scribbled planar cell polarity protein	Q80U72
SF3A1	splicing factor 3a, subunit 1, 120kDa	Q8K4Z5
SLC1A5	solute carrier family 1 (neutral amino acid transporter), member 5	P51912
SLC25A4	solute carrier family 25 (mitochondrial carrier; adenine nucleotide translocator), member 4	P48962
SLC38A2	solute carrier family 38, member 2	Q8CFE6
SLC3A2	solute carrier family 3 (amino acid transporter heavy chain), member 2	P10852
SLC6A6	solute carrier family 6 (neurotransmitter transporter), member 6	O35316
SLC7A1	solute carrier family 7 (cationic amino acid transporter, y+ system), member 1	Q09143
SMC2	structural maintenance of chromosomes 2	Q8CG48
SNAP23	synaptosomal-associated protein, 23kDa	O09044
SPRYD7	SPRY domain containing 7	Q3TFQ1
SRPRB	signal recognition particle receptor, B subunit	P47758
STK16	serine/threonine kinase 16	O88697
STX7	syntaxin 7	O70439
STX12	syntaxin 12	Q9ER00
TFRC	transferrin receptor	Q62351
TMEM59	transmembrane protein 59	Q9QY73
TMX1	thioredoxin-related transmembrane protein 1	Q8VBT0
TMX3	thioredoxin-related transmembrane protein 3	Q8BXZ1
TMX4	thioredoxin-related transmembrane protein 4	Q8C0L0
U2AF1	U2 small nuclear RNA auxiliary factor 1	Q9D883
UBE2K	ubiquitin-conjugating enzyme E2K	P61087
UBTD1	ubiquitin domain containing 1	Q91WB7
UBTD2	ubiquitin domain containing 2	Q6PGH0
UMPS	uridine monophosphate synthetase	P13439
VAMP3	vesicle-associated membrane protein 3	P63024
VPS35	vacuolar protein sorting 35 homolog (S. cerevisiae)	Q9EQH3
VTI1B	vesicle transport through interaction with t-SNAREs 1B	O88384
ZDHHC20	zinc finger, DHHC-type containing 20	Q5Y5T1

## Sheet: Table S4
Canonical Pathways	-log(Benjamini-Hochberg p-value)
Molecular Mechanisms of Cancer	6.12
Ephrin Receptor Signaling	5.86
RhoGDI Signaling	4.99
Ephrin B Signaling	4.79
Integrin Signaling	4.79
CXCR4 Signaling	4.79
Axonal Guidance Signaling	4.79
Tec Kinase Signaling	4.79
Sphingosine-1-phosphate Signaling	3.83
Phospholipase C Signaling	3.46
Signaling by Rho Family GTPases	3.46
Semaphorin Signaling in Neurons	3.46
G Beta Gamma Signaling	3.45
IL-8 Signaling	3.43
Thrombin Signaling	3.42
Actin Nucleation by ARP-WASP Complex	3.42
Breast Cancer Regulation by Stathmin1	3.42
Role of Tissue Factor in Cancer	3.06
Chemokine Signaling	3.06
Cardiac Hypertrophy Signaling	3.02
